# Supplementary material for: 3′,6′-Bis(diethyl­amino)-2-phenyl­spiro[isoindoline-1,9′-xanthen]-3-one
Source: Acta Crystallogr Sect E Struct Rep Online. 2009 Jun 6;65(Pt 7):o1464. doi: 10.1107/S1600536809020248 (PMC2969317; doi:10.1107/S1600536809020248)
Supplement: Supplementary file 1 [file e-65-o1464-sup1.cif]

##############################################################################
###                                                                        ###
###        Electronic paper (Acta Crystallographica Section E)             ###
###                                                                        ###
##############################################################################
#                                                                            #
# This CIF contains the data in a paper accepted for publication in Acta     #
# Crystallographica Section E. It conforms to the requirements of Notes      #
# for Authors for Section E, and has been peer reviewed under the auspices   #
# of the IUCr Commission on Journals.                                        #
#                                                                            #
# Full details of the Crystallographic Information File format               #
# are given in the paper "The Crystallographic Information File (CIF):       #
# a New Standard Archive File for Crystallography" by S. R. Hall, F. H.      #
# Allen and I. D. Brown [Acta Cryst. (1991), A47, 655-685].                  #
#                                                                            #
# The current version of the core CIF dictionary is obtainable from          #
# ftp://ftp.iucr.org/pub/cif_core.dic. The current version number is 2.4.    #
#                                                                            #
# Software is freely available for graphical display of the structure(s) in  #
# this CIF.  For information consult the CIF home page http://www.iucr.org/  #
# cif/home.html                                                              #
#                                                                            #
# This file may be used for bona fide research purposes within the           #
# scientific community so long as proper attribution is given to the journal # 
# article from which it was obtained.                                        #
#                                                                            #
##############################################################################
                                             
data_I
_audit_creation_method     SHELXL-97
_chemical_name_systematic
;
3',6'-Bis(diethylamino)-2-phenylspiro[isoindoline-1,9'-xanthen]-3-one
;
_chemical_name_common     ?
_chemical_formula_moiety     'C34 H35 N3 O2'
_chemical_formula_sum     'C34 H35 N3 O2'
_chemical_formula_iupac     'C34 H35 N3 O2'
_chemical_formula_weight     517.65
_chemical_melting_point     ?
_symmetry_cell_setting     monoclinic
_symmetry_space_group_name_H-M     'P 21/n'
_symmetry_space_group_name_hall     '-P 2yn'
loop_
    _symmetry_equiv_pos_as_xyz
    'x, y, z'
    '-x+1/2, y+1/2, -z+1/2'
    '-x, -y, -z'
    'x-1/2, -y-1/2, z-1/2'
_cell_length_a     12.0213(5)
_cell_length_b     12.6315(4)
_cell_length_c     18.9700(7)
_cell_angle_alpha     90.00
_cell_angle_beta     107.456(4)
_cell_angle_gamma     90.00
_cell_volume     2747.88(18)
_cell_formula_units_Z     4
_cell_measurement_reflns_used     16600
_cell_measurement_theta_min     2.3626
_cell_measurement_theta_max     32.7285
_cell_measurement_temperature     173(2)
_exptl_crystal_description     block
_exptl_crystal_colour     colourless
_exptl_crystal_size_max     0.30
_exptl_crystal_size_mid     0.20
_exptl_crystal_size_min     0.20
_exptl_crystal_density_diffrn     1.251
_exptl_crystal_density_meas     ?
_exptl_crystal_density_method     'not measured'
_exptl_crystal_F_000     1104
_exptl_absorpt_coefficient_mu     0.078
_exptl_absorpt_correction_type     none
_exptl_absorpt_process_details     ?
_exptl_absorpt_correction_T_min     ?
_exptl_absorpt_correction_T_max     ?
_exptl_special_details
;
;
_diffrn_ambient_temperature     173(2)
_diffrn_radiation_type     MoK\a
_diffrn_radiation_wavelength     0.71073
_diffrn_radiation_source     'fine-focus sealed tube'
_diffrn_radiation_monochromator     graphite
_diffrn_measurement_device_type
;
Oxford Diffraction Xcalibur diffractometer with a Sapphire3 (Gemini ultra Mo)
detector
;
_diffrn_measurement_method     '\f and \w'
_diffrn_detector_area_resol_mean     16.1903
_diffrn_reflns_number     29794
_diffrn_reflns_av_R_equivalents     0.0253
_diffrn_reflns_av_sigmaI/netI     0.0208
_diffrn_reflns_theta_min     2.37
_diffrn_reflns_theta_max     26.00
_diffrn_reflns_theta_full     26.00
_diffrn_measured_fraction_theta_max     0.999
_diffrn_measured_fraction_theta_full     0.999
_diffrn_reflns_limit_h_min     -14
_diffrn_reflns_limit_h_max     14
_diffrn_reflns_limit_k_min     -15
_diffrn_reflns_limit_k_max     15
_diffrn_reflns_limit_l_min     -21
_diffrn_reflns_limit_l_max     23
_diffrn_standards_number     0
_diffrn_standards_interval_count     ?
_diffrn_standards_interval_time     ?
_diffrn_standards_decay_%     ?
_refine_special_details
;
Refinement of <i>F</i>^2^ against ALL reflections. The weighted <i>R</i>-factor
<i>wR</i> and goodness of fit <i>S</i> are based on <i>F</i>^2^, conventional
<i>R</i>-factors <i>R</i> are based on <i>F</i>, with <i>F</i> set to zero for
negative <i>F</i>^2^. The threshold expression of <i>F</i>^2^ >
\s(<i>F</i>^2^) is used only for calculating <i>R</i>-factors(gt) <i>etc</i>.
and is not relevant to the choice of reflections for refinement.
<i>R</i>-factors based on <i>F</i>^2^ are statistically about twice as large
as those based on <i>F</i>, and <i>R</i>- factors based on all data will be
even larger.
;
_reflns_number_total     5403
_reflns_number_gt     4396
_reflns_threshold_expression     I>2\s(I)
_refine_ls_structure_factor_coef     Fsqd
_refine_ls_matrix_type     full
_refine_ls_R_factor_all     0.0539
_refine_ls_R_factor_gt     0.0399
_refine_ls_wR_factor_gt     0.0984
_refine_ls_wR_factor_ref     0.1032
_refine_ls_goodness_of_fit_ref     1.057
_refine_ls_restrained_S_all     1.057
_refine_ls_number_reflns     5403
_refine_ls_number_parameters     352
_refine_ls_number_restraints     0
_refine_ls_hydrogen_treatment     constr
_refine_ls_weighting_scheme     calc
_refine_ls_weighting_details
         'calc w=1/[\s^2^(Fo^2^)+(0.0572P)^2^+0.4462P] where P=(Fo^2^+2Fc^2^)/3'
_atom_sites_solution_hydrogens     geom
_atom_sites_solution_primary     direct
_atom_sites_solution_secondary     difmap
_refine_ls_shift/su_max     0.006
_refine_ls_shift/su_mean     0.001
_refine_diff_density_max     0.218
_refine_diff_density_min     -0.190
_refine_ls_extinction_method     none
_refine_ls_extinction_coef     ?
loop_
    _atom_type_symbol
    _atom_type_description
    _atom_type_scat_dispersion_real
    _atom_type_scat_dispersion_imag
    _atom_type_scat_source
    'C' 'C' 0.0033 0.0016
                         'International Tables Vol C Tables 4.2.6.8 and 6.1.1.4'
    'H' 'H' 0.0000 0.0000
                         'International Tables Vol C Tables 4.2.6.8 and 6.1.1.4'
    'N' 'N' 0.0061 0.0033
                         'International Tables Vol C Tables 4.2.6.8 and 6.1.1.4'
    'O' 'O' 0.0106 0.0060
                         'International Tables Vol C Tables 4.2.6.8 and 6.1.1.4'
_computing_data_collection     'CrysAlis CCD (Oxford Diffraction, 2007)'
_computing_cell_refinement     'CrysAlis RED (Oxford Diffraction, 2007)'
_computing_data_reduction     'CrysAlis RED (Oxford Diffraction, 2007)'
_computing_structure_solution     'SHELXS97 (Sheldrick, 2008)'
_computing_structure_refinement     'SHELXL97 (Sheldrick, 2008)'
_computing_molecular_graphics     'ORTEP-3 (Farrugia, 1997)'
_computing_publication_material     'SHELXL97 (Sheldrick, 2008)'
loop_
    _atom_site_type_symbol
    _atom_site_label
    _atom_site_fract_x
    _atom_site_fract_y
    _atom_site_fract_z
    _atom_site_U_iso_or_equiv
    _atom_site_adp_type
    _atom_site_calc_flag
    _atom_site_refinement_flags
    _atom_site_occupancy
    _atom_site_disorder_assembly
    _atom_site_disorder_group
    C C1 0.71114(11) 0.71818(10) 0.15020(7) 0.0228(3) Uani d . 1 . .
    C C2 0.82352(12) 0.71273(11) 0.14514(8) 0.0267(3) Uani d . 1 . .
    H H2A 0.8558 0.7722 0.1277 0.032 Uiso calc R 1 . .
    C C3 0.88993(11) 0.62080(11) 0.16541(7) 0.0247(3) Uani d . 1 . .
    C C4 0.83537(12) 0.53371(10) 0.18815(7) 0.0240(3) Uani d . 1 . .
    H H4A 0.8767 0.4690 0.2011 0.029 Uiso calc R 1 . .
    C C5 0.72318(11) 0.54138(10) 0.19186(7) 0.0219(3) Uani d . 1 . .
    H H5A 0.6893 0.4815 0.2077 0.026 Uiso calc R 1 . .
    C C6 0.65727(11) 0.63372(10) 0.17327(7) 0.0192(3) Uani d . 1 . .
    C C7 0.53398(11) 0.64059(10) 0.17788(7) 0.0192(3) Uani d . 1 . .
    C C8 0.48969(11) 0.75350(9) 0.16449(7) 0.0192(3) Uani d . 1 . .
    C C9 0.38198(11) 0.78341(10) 0.17203(7) 0.0212(3) Uani d . 1 . .
    H H9A 0.3381 0.7321 0.1890 0.025 Uiso calc R 1 . .
    C C10 0.33646(11) 0.88340(10) 0.15613(7) 0.0225(3) Uani d . 1 . .
    H H10A 0.2624 0.8995 0.1617 0.027 Uiso calc R 1 . .
    C C11 0.39947(11) 0.96252(10) 0.13143(7) 0.0219(3) Uani d . 1 . .
    C C12 0.50750(12) 0.93349(10) 0.12374(7) 0.0235(3) Uani d . 1 . .
    H H12A 0.5524 0.9844 0.1073 0.028 Uiso calc R 1 . .
    C C13 0.54985(11) 0.83143(10) 0.13973(7) 0.0214(3) Uani d . 1 . .
    C C14 0.44953(11) 0.56635(10) 0.12430(7) 0.0214(3) Uani d . 1 . .
    C C15 0.41783(12) 0.56501(11) 0.04796(8) 0.0275(3) Uani d . 1 . .
    H H15A 0.4507 0.6137 0.0216 0.033 Uiso calc R 1 . .
    C C16 0.33642(13) 0.49019(12) 0.01089(8) 0.0340(4) Uani d . 1 . .
    H H16A 0.3143 0.4871 -0.0415 0.041 Uiso calc R 1 . .
    C C17 0.28681(13) 0.41981(12) 0.04928(9) 0.0349(4) Uani d . 1 . .
    H H17A 0.2307 0.3698 0.0228 0.042 Uiso calc R 1 . .
    C C18 0.31836(12) 0.42201(11) 0.12532(9) 0.0308(3) Uani d . 1 . .
    H H18A 0.2847 0.3743 0.1519 0.037 Uiso calc R 1 . .
    C C19 0.40063(11) 0.49595(10) 0.16190(8) 0.0235(3) Uani d . 1 . .
    C C20 0.45099(12) 0.51313(10) 0.24234(8) 0.0237(3) Uani d . 1 . .
    C C21 0.60912(11) 0.62493(10) 0.31955(7) 0.0219(3) Uani d . 1 . .
    C C22 0.66767(14) 0.54632(12) 0.36746(8) 0.0341(3) Uani d . 1 . .
    H H22A 0.6536 0.4739 0.3542 0.041 Uiso calc R 1 . .
    C C23 0.74656(14) 0.57334(13) 0.43449(8) 0.0393(4) Uani d . 1 . .
    H H23A 0.7852 0.5192 0.4676 0.047 Uiso calc R 1 . .
    C C24 0.76971(14) 0.67813(13) 0.45384(8) 0.0385(4) Uani d . 1 . .
    H H24A 0.8240 0.6965 0.4999 0.046 Uiso calc R 1 . .
    C C25 0.71330(15) 0.75539(13) 0.40563(9) 0.0439(4) Uani d . 1 . .
    H H25A 0.7297 0.8277 0.4182 0.053 Uiso calc R 1 . .
    C C26 0.63245(14) 0.72939(11) 0.33859(8) 0.0360(4) Uani d . 1 . .
    H H26A 0.5933 0.7838 0.3059 0.043 Uiso calc R 1 . .
    C C27 0.41811(13) 1.14312(11) 0.08587(8) 0.0327(3) Uani d . 1 . .
    H H27A 0.3609 1.1947 0.0563 0.039 Uiso calc R 1 . .
    H H27B 0.4559 1.1081 0.0523 0.039 Uiso calc R 1 . .
    C C28 0.51015(15) 1.20246(12) 0.14500(10) 0.0418(4) Uani d . 1 . .
    H H28A 0.5487 1.2541 0.1216 0.063 Uiso calc R 1 . .
    H H28B 0.5681 1.1522 0.1740 0.063 Uiso calc R 1 . .
    H H28C 0.4732 1.2394 0.1776 0.063 Uiso calc R 1 . .
    C C29 0.25151(14) 1.09900(12) 0.13220(9) 0.0372(4) Uani d . 1 . .
    H H29A 0.2611 1.1744 0.1470 0.045 Uiso calc R 1 . .
    H H29B 0.2431 1.0579 0.1747 0.045 Uiso calc R 1 . .
    C C30 0.14156(16) 1.08697(19) 0.06812(11) 0.0630(6) Uani d . 1 . .
    H H30A 0.0747 1.1124 0.0827 0.094 Uiso calc R 1 . .
    H H30B 0.1302 1.0122 0.0540 0.094 Uiso calc R 1 . .
    H H30C 0.1485 1.1285 0.0260 0.094 Uiso calc R 1 . .
    C C31 1.06594(13) 0.70793(12) 0.15060(10) 0.0379(4) Uani d . 1 . .
    H H31A 1.1479 0.7048 0.1825 0.045 Uiso calc R 1 . .
    H H31B 1.0301 0.7720 0.1646 0.045 Uiso calc R 1 . .
    C C32 1.06523(17) 0.71910(15) 0.07113(10) 0.0540(5) Uani d . 1 . .
    H H32A 1.1085 0.7829 0.0659 0.081 Uiso calc R 1 . .
    H H32B 0.9846 0.7248 0.0391 0.081 Uiso calc R 1 . .
    H H32C 1.1022 0.6569 0.0569 0.081 Uiso calc R 1 . .
    C C33 1.06374(13) 0.51390(12) 0.17186(8) 0.0319(3) Uani d . 1 . .
    H H33A 1.0513 0.4745 0.2140 0.038 Uiso calc R 1 . .
    H H33B 1.1485 0.5266 0.1831 0.038 Uiso calc R 1 . .
    C C34 1.02314(13) 0.44583(12) 0.10308(9) 0.0364(4) Uani d . 1 . .
    H H34A 1.0664 0.3789 0.1113 0.055 Uiso calc R 1 . .
    H H34B 1.0372 0.4833 0.0613 0.055 Uiso calc R 1 . .
    H H34C 0.9396 0.4313 0.0922 0.055 Uiso calc R 1 . .
    N N1 0.35614(10) 1.06343(9) 0.11526(7) 0.0306(3) Uani d . 1 . .
    N N2 1.00455(10) 0.61526(10) 0.16542(7) 0.0332(3) Uani d . 1 . .
    N N3 0.52732(9) 0.59642(8) 0.25021(6) 0.0205(2) Uani d . 1 . .
    O O1 0.65733(8) 0.81453(7) 0.12950(6) 0.0307(2) Uani d . 1 . .
    O O2 0.42961(9) 0.46357(8) 0.29198(6) 0.0345(3) Uani d . 1 . .
loop_
    _atom_site_aniso_label
    _atom_site_aniso_U_11
    _atom_site_aniso_U_22
    _atom_site_aniso_U_33
    _atom_site_aniso_U_12
    _atom_site_aniso_U_13
    _atom_site_aniso_U_23
    C1 0.0214(7) 0.0196(6) 0.0281(7) 0.0008(5) 0.0084(6) -0.0007(5)
    C2 0.0222(7) 0.0232(7) 0.0372(8) -0.0038(5) 0.0128(6) -0.0019(6)
    C3 0.0176(7) 0.0295(7) 0.0257(7) 0.0001(5) 0.0045(5) -0.0075(6)
    C4 0.0218(7) 0.0243(7) 0.0244(7) 0.0057(5) 0.0048(5) -0.0009(5)
    C5 0.0229(7) 0.0223(7) 0.0203(6) -0.0001(5) 0.0064(5) 0.0006(5)
    C6 0.0169(6) 0.0216(6) 0.0188(6) -0.0003(5) 0.0048(5) -0.0016(5)
    C7 0.0177(6) 0.0211(6) 0.0187(6) -0.0007(5) 0.0053(5) 0.0013(5)
    C8 0.0180(6) 0.0198(6) 0.0188(6) -0.0001(5) 0.0040(5) -0.0001(5)
    C9 0.0185(7) 0.0229(7) 0.0221(6) -0.0016(5) 0.0060(5) 0.0013(5)
    C10 0.0169(6) 0.0252(7) 0.0241(6) 0.0025(5) 0.0041(5) -0.0009(5)
    C11 0.0217(7) 0.0204(6) 0.0207(6) 0.0029(5) 0.0019(5) 0.0002(5)
    C12 0.0231(7) 0.0206(7) 0.0275(7) -0.0015(5) 0.0085(6) 0.0036(5)
    C13 0.0180(7) 0.0229(7) 0.0232(6) 0.0007(5) 0.0062(5) 0.0001(5)
    C14 0.0153(6) 0.0205(6) 0.0273(7) 0.0032(5) 0.0049(5) -0.0040(5)
    C15 0.0227(7) 0.0306(7) 0.0285(7) 0.0033(6) 0.0068(6) -0.0008(6)
    C16 0.0259(8) 0.0414(9) 0.0286(7) 0.0081(6) -0.0012(6) -0.0116(6)
    C17 0.0207(7) 0.0287(8) 0.0492(9) -0.0006(6) 0.0015(7) -0.0164(7)
    C18 0.0219(7) 0.0220(7) 0.0483(9) 0.0001(6) 0.0100(6) -0.0046(6)
    C19 0.0181(7) 0.0194(6) 0.0334(7) 0.0035(5) 0.0083(6) -0.0026(5)
    C20 0.0217(7) 0.0186(6) 0.0341(7) 0.0024(5) 0.0132(6) 0.0022(5)
    C21 0.0197(7) 0.0269(7) 0.0197(6) 0.0037(5) 0.0071(5) -0.0011(5)
    C22 0.0398(9) 0.0287(8) 0.0311(8) 0.0039(7) 0.0065(7) 0.0052(6)
    C23 0.0395(9) 0.0459(10) 0.0277(8) 0.0082(7) 0.0029(7) 0.0120(7)
    C24 0.0360(9) 0.0513(10) 0.0233(7) 0.0056(7) 0.0014(6) -0.0050(7)
    C25 0.0471(10) 0.0341(9) 0.0377(9) 0.0041(7) -0.0069(8) -0.0114(7)
    C26 0.0410(9) 0.0259(7) 0.0318(8) 0.0069(6) -0.0033(7) 0.0000(6)
    C27 0.0348(8) 0.0229(7) 0.0407(8) 0.0070(6) 0.0118(7) 0.0098(6)
    C28 0.0411(10) 0.0309(8) 0.0529(10) 0.0000(7) 0.0131(8) 0.0054(7)
    C29 0.0386(9) 0.0259(7) 0.0519(10) 0.0125(7) 0.0209(8) 0.0079(7)
    C30 0.0363(10) 0.0903(16) 0.0623(12) 0.0247(10) 0.0148(9) 0.0299(11)
    C31 0.0181(7) 0.0366(9) 0.0593(11) -0.0060(6) 0.0123(7) -0.0130(7)
    C32 0.0554(12) 0.0458(10) 0.0569(11) -0.0162(9) 0.0110(9) 0.0081(9)
    C33 0.0193(7) 0.0420(9) 0.0339(8) 0.0091(6) 0.0075(6) 0.0021(6)
    C34 0.0303(8) 0.0384(8) 0.0430(9) 0.0028(7) 0.0149(7) -0.0043(7)
    N1 0.0279(7) 0.0227(6) 0.0424(7) 0.0074(5) 0.0123(6) 0.0073(5)
    N2 0.0184(6) 0.0320(7) 0.0504(8) 0.0006(5) 0.0123(6) -0.0056(6)
    N3 0.0212(6) 0.0196(5) 0.0215(5) -0.0002(4) 0.0075(4) 0.0022(4)
    O1 0.0242(5) 0.0210(5) 0.0540(7) 0.0036(4) 0.0225(5) 0.0089(4)
    O2 0.0385(6) 0.0315(6) 0.0391(6) -0.0055(5) 0.0202(5) 0.0072(4)
_geom_special_details
;
All e.s.d.'s (except the e.s.d. in the dihedral angle between two l.s. planes)
are estimated using the full covariance matrix. The cell e.s.d.'s are taken
into account individually in the estimation of e.s.d.'s in distances, angles
and torsion angles; correlations between e.s.d.'s in cell parameters are only
used when they are defined by crystal symmetry. An approximate (isotropic)
treatment of cell e.s.d.'s is used for estimating e.s.d.'s involving l.s.
planes.
;
loop_
    _geom_bond_atom_site_label_1
    _geom_bond_atom_site_label_2
    _geom_bond_site_symmetry_2
    _geom_bond_distance
    _geom_bond_publ_flag
    C1 O1 . 1.3789(15) ?
    C1 C2 . 1.3846(19) ?
    C1 C6 . 1.3854(18) ?
    C2 C3 . 1.3961(19) ?
    C2 H2A . 0.9500 ?
    C3 N2 . 1.3796(18) ?
    C3 C4 . 1.413(2) ?
    C4 C5 . 1.3749(19) ?
    C4 H4A . 0.9500 ?
    C5 C6 . 1.3945(18) ?
    C5 H5A . 0.9500 ?
    C6 C7 . 1.5131(18) ?
    C7 N3 . 1.5054(16) ?
    C7 C8 . 1.5170(17) ?
    C7 C14 . 1.5245(17) ?
    C8 C13 . 1.3842(18) ?
    C8 C9 . 1.3967(18) ?
    C9 C10 . 1.3735(18) ?
    C9 H9A . 0.9500 ?
    C10 C11 . 1.4161(19) ?
    C10 H10A . 0.9500 ?
    C11 N1 . 1.3763(17) ?
    C11 C12 . 1.3985(19) ?
    C12 C13 . 1.3858(18) ?
    C12 H12A . 0.9500 ?
    C13 O1 . 1.3795(16) ?
    C14 C19 . 1.3773(19) ?
    C14 C15 . 1.3826(19) ?
    C15 C16 . 1.390(2) ?
    C15 H15A . 0.9500 ?
    C16 C17 . 1.392(2) ?
    C16 H16A . 0.9500 ?
    C17 C18 . 1.377(2) ?
    C17 H17A . 0.9500 ?
    C18 C19 . 1.3858(19) ?
    C18 H18A . 0.9500 ?
    C19 C20 . 1.4790(19) ?
    C20 O2 . 1.2207(16) ?
    C20 N3 . 1.3744(17) ?
    C21 C26 . 1.3744(19) ?
    C21 C22 . 1.3870(19) ?
    C21 N3 . 1.4320(16) ?
    C22 C23 . 1.382(2) ?
    C22 H22A . 0.9500 ?
    C23 C24 . 1.380(2) ?
    C23 H23A . 0.9500 ?
    C24 C25 . 1.370(2) ?
    C24 H24A . 0.9500 ?
    C25 C26 . 1.389(2) ?
    C25 H25A . 0.9500 ?
    C26 H26A . 0.9500 ?
    C27 N1 . 1.4588(19) ?
    C27 C28 . 1.516(2) ?
    C27 H27A . 0.9900 ?
    C27 H27B . 0.9900 ?
    C28 H28A . 0.9800 ?
    C28 H28B . 0.9800 ?
    C28 H28C . 0.9800 ?
    C29 N1 . 1.4593(19) ?
    C29 C30 . 1.511(3) ?
    C29 H29A . 0.9900 ?
    C29 H29B . 0.9900 ?
    C30 H30A . 0.9800 ?
    C30 H30B . 0.9800 ?
    C30 H30C . 0.9800 ?
    C31 N2 . 1.4555(19) ?
    C31 C32 . 1.512(3) ?
    C31 H31A . 0.9900 ?
    C31 H31B . 0.9900 ?
    C32 H32A . 0.9800 ?
    C32 H32B . 0.9800 ?
    C32 H32C . 0.9800 ?
    C33 N2 . 1.4520(18) ?
    C33 C34 . 1.516(2) ?
    C33 H33A . 0.9900 ?
    C33 H33B . 0.9900 ?
    C34 H34A . 0.9800 ?
    C34 H34B . 0.9800 ?
    C34 H34C . 0.9800 ?
loop_
    _geom_angle_atom_site_label_1
    _geom_angle_atom_site_label_2
    _geom_angle_atom_site_label_3
    _geom_angle_site_symmetry_1
    _geom_angle_site_symmetry_3
    _geom_angle
    _geom_angle_publ_flag
    O1 C1 C2 . . 114.10(11) ?
    O1 C1 C6 . . 123.08(12) ?
    C2 C1 C6 . . 122.81(12) ?
    C1 C2 C3 . . 120.76(12) ?
    C1 C2 H2A . . 119.6 ?
    C3 C2 H2A . . 119.6 ?
    N2 C3 C2 . . 122.06(13) ?
    N2 C3 C4 . . 121.03(12) ?
    C2 C3 C4 . . 116.88(12) ?
    C5 C4 C3 . . 120.87(12) ?
    C5 C4 H4A . . 119.6 ?
    C3 C4 H4A . . 119.6 ?
    C4 C5 C6 . . 122.52(12) ?
    C4 C5 H5A . . 118.7 ?
    C6 C5 H5A . . 118.7 ?
    C1 C6 C5 . . 116.11(12) ?
    C1 C6 C7 . . 122.20(11) ?
    C5 C6 C7 . . 121.69(11) ?
    N3 C7 C6 . . 110.63(10) ?
    N3 C7 C8 . . 112.90(10) ?
    C6 C7 C8 . . 110.18(10) ?
    N3 C7 C14 . . 99.96(10) ?
    C6 C7 C14 . . 113.21(10) ?
    C8 C7 C14 . . 109.67(10) ?
    C13 C8 C9 . . 115.92(11) ?
    C13 C8 C7 . . 122.18(12) ?
    C9 C8 C7 . . 121.79(11) ?
    C10 C9 C8 . . 123.15(12) ?
    C10 C9 H9A . . 118.4 ?
    C8 C9 H9A . . 118.4 ?
    C9 C10 C11 . . 120.28(12) ?
    C9 C10 H10A . . 119.9 ?
    C11 C10 H10A . . 119.9 ?
    N1 C11 C12 . . 121.39(12) ?
    N1 C11 C10 . . 121.54(12) ?
    C12 C11 C10 . . 117.07(11) ?
    C13 C12 C11 . . 120.85(12) ?
    C13 C12 H12A . . 119.6 ?
    C11 C12 H12A . . 119.6 ?
    O1 C13 C8 . . 122.99(11) ?
    O1 C13 C12 . . 114.28(11) ?
    C8 C13 C12 . . 122.73(12) ?
    C19 C14 C15 . . 120.55(12) ?
    C19 C14 C7 . . 110.74(11) ?
    C15 C14 C7 . . 128.69(12) ?
    C14 C15 C16 . . 117.98(14) ?
    C14 C15 H15A . . 121.0 ?
    C16 C15 H15A . . 121.0 ?
    C15 C16 C17 . . 121.11(14) ?
    C15 C16 H16A . . 119.4 ?
    C17 C16 H16A . . 119.4 ?
    C18 C17 C16 . . 120.57(13) ?
    C18 C17 H17A . . 119.7 ?
    C16 C17 H17A . . 119.7 ?
    C17 C18 C19 . . 117.97(14) ?
    C17 C18 H18A . . 121.0 ?
    C19 C18 H18A . . 121.0 ?
    C14 C19 C18 . . 121.81(13) ?
    C14 C19 C20 . . 109.47(11) ?
    C18 C19 C20 . . 128.71(13) ?
    O2 C20 N3 . . 126.65(13) ?
    O2 C20 C19 . . 127.22(13) ?
    N3 C20 C19 . . 106.13(11) ?
    C26 C21 C22 . . 119.45(13) ?
    C26 C21 N3 . . 120.83(12) ?
    C22 C21 N3 . . 119.70(12) ?
    C23 C22 C21 . . 119.97(14) ?
    C23 C22 H22A . . 120.0 ?
    C21 C22 H22A . . 120.0 ?
    C24 C23 C22 . . 120.65(14) ?
    C24 C23 H23A . . 119.7 ?
    C22 C23 H23A . . 119.7 ?
    C25 C24 C23 . . 119.08(14) ?
    C25 C24 H24A . . 120.5 ?
    C23 C24 H24A . . 120.5 ?
    C24 C25 C26 . . 120.88(15) ?
    C24 C25 H25A . . 119.6 ?
    C26 C25 H25A . . 119.6 ?
    C21 C26 C25 . . 119.95(13) ?
    C21 C26 H26A . . 120.0 ?
    C25 C26 H26A . . 120.0 ?
    N1 C27 C28 . . 113.66(13) ?
    N1 C27 H27A . . 108.8 ?
    C28 C27 H27A . . 108.8 ?
    N1 C27 H27B . . 108.8 ?
    C28 C27 H27B . . 108.8 ?
    H27A C27 H27B . . 107.7 ?
    C27 C28 H28A . . 109.5 ?
    C27 C28 H28B . . 109.5 ?
    H28A C28 H28B . . 109.5 ?
    C27 C28 H28C . . 109.5 ?
    H28A C28 H28C . . 109.5 ?
    H28B C28 H28C . . 109.5 ?
    N1 C29 C30 . . 113.30(15) ?
    N1 C29 H29A . . 108.9 ?
    C30 C29 H29A . . 108.9 ?
    N1 C29 H29B . . 108.9 ?
    C30 C29 H29B . . 108.9 ?
    H29A C29 H29B . . 107.7 ?
    C29 C30 H30A . . 109.5 ?
    C29 C30 H30B . . 109.5 ?
    H30A C30 H30B . . 109.5 ?
    C29 C30 H30C . . 109.5 ?
    H30A C30 H30C . . 109.5 ?
    H30B C30 H30C . . 109.5 ?
    N2 C31 C32 . . 114.59(13) ?
    N2 C31 H31A . . 108.6 ?
    C32 C31 H31A . . 108.6 ?
    N2 C31 H31B . . 108.6 ?
    C32 C31 H31B . . 108.6 ?
    H31A C31 H31B . . 107.6 ?
    C31 C32 H32A . . 109.5 ?
    C31 C32 H32B . . 109.5 ?
    H32A C32 H32B . . 109.5 ?
    C31 C32 H32C . . 109.5 ?
    H32A C32 H32C . . 109.5 ?
    H32B C32 H32C . . 109.5 ?
    N2 C33 C34 . . 113.87(12) ?
    N2 C33 H33A . . 108.8 ?
    C34 C33 H33A . . 108.8 ?
    N2 C33 H33B . . 108.8 ?
    C34 C33 H33B . . 108.8 ?
    H33A C33 H33B . . 107.7 ?
    C33 C34 H34A . . 109.5 ?
    C33 C34 H34B . . 109.5 ?
    H34A C34 H34B . . 109.5 ?
    C33 C34 H34C . . 109.5 ?
    H34A C34 H34C . . 109.5 ?
    H34B C34 H34C . . 109.5 ?
    C11 N1 C27 . . 121.45(12) ?
    C11 N1 C29 . . 121.98(12) ?
    C27 N1 C29 . . 116.38(11) ?
    C3 N2 C33 . . 120.59(12) ?
    C3 N2 C31 . . 121.56(12) ?
    C33 N2 C31 . . 117.48(12) ?
    C20 N3 C21 . . 122.99(11) ?
    C20 N3 C7 . . 113.63(10) ?
    C21 N3 C7 . . 122.30(10) ?
    C1 O1 C13 . . 118.40(10) ?
loop_
    _geom_hbond_atom_site_label_D
    _geom_hbond_atom_site_label_H
    _geom_hbond_atom_site_label_A
    _geom_hbond_site_symmetry_A
    _geom_hbond_distance_DH
    _geom_hbond_distance_HA
    _geom_hbond_distance_DA
    _geom_hbond_angle_DHA
    _geom_hbond_publ_flag
    C31 H31B O2 2_655 0.99 2.56 3.4032(19) 144 y
data_global
_journal_date_recd_electronic     2009-04-29
_journal_date_accepted     2009-05-27
_journal_name_full     'Acta Crystallographica, Section E'
_journal_year     2009
_journal_volume     65
_journal_issue      7
_journal_page_first     o1464
_journal_page_last     o1464
_journal_paper_category     QO
_journal_coeditor_code     XU2519
_publ_contact_author
;
  Zheng, Hong
  The Key Laboratory of Analytical Sciences,
  Ministry of Education, Department of Chemistry
  College of Chemistry and Chemical Engineering
  Xiamen University
  Xiamen, 361005
  P.R. China
;
_publ_contact_author_email     hzheng@xmu.edu.cn
_publ_contact_author_fax     '86-592-2183047'
_publ_contact_author_phone     '86-592-2180307'
_publ_section_title
;
3',6'-Bis(diethylamino)-2-phenylspiro[isoindoline-1,9'-xanthen]-3-one
;
loop_
    _publ_author_name
    _publ_author_footnote
    _publ_author_address
    'Deng, Wu-Jian' .
;
The Key Laboratory of Analytical Sciences,
Ministry of Education,
Department of Chemistry,
College of Chemistry and Chemical Engineering,
Xiamen University, Xiamen 361005,
People's Republic of China
;
    'Sun, Di' .
;
Department of Chemistry
Xiamen University
Xiamen 361005
People's Republic of China
;
    'Su, Bing-Yuan' .
;
The Key Laboratory of Analytical Sciences,
Ministry of Education,
Department of Chemistry,
College of Chemistry and Chemical Engineering,
Xiamen University, Xiamen 361005,
People's Republic of China
;
    'Wang, Shu-Ping' .
;
The Key Laboratory of Analytical Sciences,
Ministry of Education,
Department of Chemistry,
College of Chemistry and Chemical Engineering,
Xiamen University, Xiamen 361005,
People's Republic of China
;
    'Zheng, Hong' .
;
The Key Laboratory of Analytical Sciences,
Ministry of Education,
Department of Chemistry,
College of Chemistry and Chemical Engineering,
Xiamen University, Xiamen 361005,
People's Republic of China
;
