# Supplementary material for: 3′,6′-Bis(diethyl­amino)-2-phenyl­spiro[isoindoline-1,9′-xanthen]-3-one
Source: Acta Crystallogr Sect E Struct Rep Online. 2009 Jun 6;65(Pt 7):o1464. doi: 10.1107/S1600536809020248 (PMC2969317; doi:10.1107/S1600536809020248)
Supplement: Supplementary file 2 [file e-65-o1464-Isup2.hkl]

# 
# h,k,l, Fc-squared, Fo-squared, sigma(Fo-squared) and status flag 
# 
data_I
_shelx_title ' P in P2(1)/n' 
_shelx_refln_list_code          4 
_shelx_F_calc_maximum      303.69 
_exptl_crystal_F_000      1104.00 
_reflns_d_resolution_high  0.8107 
 
loop_ 
 _symmetry_equiv_pos_as_xyz 
 'x, y, z' 
 '-x+1/2, y+1/2, -z+1/2' 
 '-x, -y, -z' 
 'x-1/2, -y-1/2, z-1/2' 
 
_cell_length_a    12.0213 
_cell_length_b    12.6315 
_cell_length_c    18.9700 
_cell_angle_alpha  90.000 
_cell_angle_beta  107.456 
_cell_angle_gamma  90.000 
 
_shelx_F_squared_multiplier     1.000 
 
loop_ 
 _refln_index_h 
 _refln_index_k 
 _refln_index_l 
 _refln_F_squared_calc 
 _refln_F_squared_meas 
 _refln_F_squared_sigma 
 _refln_observed_status 
   2   0   0     5271.46     5230.78     21.51 o 
   4   0   0       20.02       34.22      4.75 o 
   6   0   0      541.52      662.98      7.75 o 
   8   0   0        4.47       11.98      4.95 o 
  10   0   0      390.42      418.38      9.27 o 
  12   0   0      366.87      352.73     24.09 o 
  14   0   0        3.04       10.32     19.79 o 
   1   1   0        2.94        1.33      0.93 o 
   2   1   0     7790.10     7763.28     20.03 o 
   3   1   0     2848.79     2818.01     15.44 o 
   4   1   0      142.53      145.37      3.59 o 
   5   1   0        7.40       19.08      2.48 o 
   6   1   0     1358.05     1533.11      8.72 o 
   7   1   0     1928.16     2000.83      9.82 o 
   8   1   0        3.27        7.86      3.14 o 
   9   1   0      164.19      165.51      4.19 o 
  10   1   0        1.28        3.99      5.18 o 
  11   1   0      201.98      170.58      7.81 o 
  12   1   0      340.11      291.09      9.69 o 
  13   1   0      133.66      129.47     11.38 o 
  14   1   0        8.86       18.38     14.29 o 
   0   2   0     9638.71     9201.18     24.95 o 
   1   2   0     8048.22     7821.17     12.90 o 
   2   2   0      173.76      185.22      1.86 o 
   3   2   0     2339.41     2244.29     14.19 o 
   4   2   0      277.60      368.61      4.17 o 
   5   2   0      219.49      239.49      4.66 o 
   6   2   0      421.66      519.65      5.39 o 
   7   2   0       57.26       48.72      2.72 o 
   8   2   0      276.24      290.85      4.12 o 
   9   2   0        8.56        9.37      4.02 o 
  10   2   0      139.31      150.68      7.02 o 
  11   2   0      851.62      835.48     10.88 o 
  12   2   0      171.91      160.02      7.58 o 
  13   2   0      437.05      442.84     13.78 o 
  14   2   0       67.93       95.25     15.78 o 
   1   3   0    10519.99    10233.38     41.74 o 
   2   3   0       47.60       37.83      1.98 o 
   3   3   0      883.46      796.24      4.44 o 
   4   3   0      908.85      980.42      5.73 o 
   5   3   0        0.54        1.44      1.49 o 
   6   3   0      252.89      238.04      2.95 o 
   7   3   0      668.94      603.72      4.37 o 
   8   3   0      149.97      142.87      3.31 o 
   9   3   0      104.76      101.04      5.73 o 
  10   3   0      140.78      128.93      5.97 o 
  11   3   0       20.99       11.21      6.78 o 
  12   3   0      312.65      300.35      8.87 o 
  13   3   0      154.84      154.80      8.34 o 
   0   4   0     2422.41     2266.10     16.35 o 
   1   4   0     1642.87     1681.69      8.63 o 
   2   4   0       31.08       36.62      1.81 o 
   3   4   0        1.28        6.65      2.22 o 
   4   4   0      470.81      485.71      5.49 o 
   5   4   0      167.64      166.07      3.32 o 
   6   4   0       54.29       72.54      4.05 o 
   7   4   0      401.52      470.14      5.80 o 
   8   4   0      713.20      709.90      8.23 o 
   9   4   0      260.23      243.85      7.01 o 
  10   4   0       18.42       17.70      5.74 o 
  11   4   0      142.69      147.08      8.24 o 
  12   4   0       15.08       21.22      7.59 o 
  13   4   0       92.77      102.89      8.36 o 
   1   5   0     3284.48     3383.25     10.76 o 
   2   5   0       32.87       38.39      2.18 o 
   3   5   0       83.39       91.44      1.89 o 
   4   5   0     2991.95     3024.66      8.57 o 
   5   5   0       90.22       73.04      3.00 o 
   6   5   0       73.01       63.54      3.14 o 
   7   5   0      154.90      156.10      4.29 o 
   8   5   0      671.19      665.22     12.13 o 
   9   5   0      475.91      475.63      7.90 o 
  10   5   0        1.52        1.02      7.31 o 
  11   5   0       73.38       76.94      8.09 o 
  12   5   0      277.23      287.20      9.58 o 
  13   5   0        7.47        7.32      8.16 o 
   0   6   0     2681.83     2658.27      9.28 o 
   1   6   0      514.55      502.50      4.18 o 
   2   6   0      117.59      117.41      2.55 o 
   3   6   0     1942.04     2152.17      7.08 o 
   4   6   0     1712.62     1815.88      9.55 o 
   5   6   0       23.76       32.13      3.52 o 
   6   6   0      426.33      455.07      5.91 o 
   7   6   0       96.50       98.22      4.52 o 
   8   6   0      840.39      849.26      9.10 o 
   9   6   0      108.96      107.33      6.11 o 
  10   6   0      230.62      214.22      8.89 o 
  11   6   0      151.89      136.04      8.47 o 
  12   6   0       10.14       16.57      8.01 o 
  13   6   0       84.79       76.94      8.81 o 
   1   7   0      830.99      828.81      5.15 o 
   2   7   0      403.39      418.74      3.82 o 
   3   7   0       43.62       51.30      2.22 o 
   4   7   0       16.49       14.96      1.50 o 
   5   7   0        9.36       12.44      3.24 o 
   6   7   0      153.34      143.03      4.94 o 
   7   7   0     1469.18     1420.21     10.05 o 
   8   7   0       84.81      100.77      6.10 o 
   9   7   0        4.83        6.87      6.98 o 
  10   7   0      362.32      354.30     10.94 o 
  11   7   0       34.24       32.88      7.94 o 
  12   7   0      235.76      238.00      9.67 o 
   0   8   0       27.89       51.88      7.44 o 
   1   8   0        4.94        1.41      4.61 o 
   2   8   0      417.77      456.40      3.33 o 
   3   8   0       30.20       34.18      2.14 o 
   4   8   0      156.61      143.93      2.84 o 
   5   8   0       42.53       44.16      3.50 o 
   6   8   0        4.98        7.71      3.98 o 
   7   8   0       68.36       68.85      4.66 o 
   8   8   0       50.16       41.14      5.35 o 
   9   8   0        5.32        9.95      7.48 o 
  10   8   0      152.24      153.83      8.52 o 
  11   8   0      311.05      324.25     10.12 o 
  12   8   0        0.06        9.86      9.18 o 
   1   9   0        9.66       16.00      4.51 o 
   2   9   0       43.66       38.77      2.77 o 
   3   9   0       54.25       60.19      2.70 o 
   4   9   0      156.66      160.29      3.61 o 
   5   9   0        0.66        3.55      3.42 o 
   6   9   0        0.57        1.42      4.10 o 
   7   9   0      286.07      279.65      5.81 o 
   8   9   0      101.05      100.62      9.23 o 
   9   9   0       18.48       18.30      9.25 o 
  10   9   0        0.08        7.57     10.83 o 
  11   9   0       69.84       81.50     10.56 o 
   0  10   0        1.52       10.14      8.71 o 
   1  10   0     1591.31     1621.76     14.65 o 
   2  10   0       43.94       48.75      4.40 o 
   3  10   0     1270.19     1187.45      9.92 o 
   4  10   0        3.37        7.43      4.31 o 
   5  10   0     1019.07      944.27      7.83 o 
   6  10   0        1.21        4.57      4.99 o 
   7  10   0        1.14        6.77      6.21 o 
   8  10   0        1.97        6.52      9.31 o 
   9  10   0       84.12       75.84      9.45 o 
  10  10   0        1.84        9.15     12.20 o 
   1  11   0       98.24      109.62      6.41 o 
   2  11   0      103.80      110.57      6.38 o 
   3  11   0       66.23       89.83      6.55 o 
   4  11   0      648.70      675.81      8.30 o 
   5  11   0       46.91       33.66      6.15 o 
   6  11   0       23.72       29.52      6.86 o 
   7  11   0        5.56        5.20     13.07 o 
   8  11   0      107.40       87.47     11.49 o 
   9  11   0       41.96       43.42      9.44 o 
  10  11   0        1.56        7.41      9.68 o 
   0  12   0      400.29      388.54      8.67 o 
   1  12   0       44.30       46.29      4.72 o 
   2  12   0        2.53        9.86      5.60 o 
   3  12   0      203.13      176.41      6.90 o 
   4  12   0      564.17      457.42      8.77 o 
   5  12   0       14.73       20.99      6.23 o 
   6  12   0       13.35       14.20      7.29 o 
   7  12   0       17.53       11.91     11.64 o 
   8  12   0        4.49       19.38     14.56 o 
   9  12   0      105.42      130.10     14.20 o 
   1  13   0      329.34      314.26      6.48 o 
   2  13   0        0.13        5.85      5.75 o 
   3  13   0      288.57      264.65      7.17 o 
   4  13   0       18.59       18.26      6.48 o 
   5  13   0       28.81       38.60      7.35 o 
   6  13   0        2.98        3.77      7.21 o 
   7  13   0       65.03       55.71     10.80 o 
   0  14   0      172.70      150.80      9.30 o 
   1  14   0        6.26       16.45      6.14 o 
   2  14   0       56.58       56.90      6.26 o 
   3  14   0       15.49       27.38      6.72 o 
   4  14   0       60.83       62.09      7.06 o 
   5  14   0       66.04      103.78      7.53 o 
   6  14   0       27.92       31.25      7.26 o 
   1  15   0        6.51       13.45      6.80 o 
   2  15   0       17.28       18.64      6.90 o 
   3  15   0       28.76       33.04      6.86 o 
 -13   0   1      319.69      351.01     23.23 o 
 -11   0   1      388.31      432.75     14.20 o 
  -9   0   1      685.05      688.10     10.04 o 
  -7   0   1      209.77      226.96      8.26 o 
  -5   0   1      735.35      773.60      9.51 o 
  -3   0   1    18499.48    18221.69    187.55 o 
   1   0   1     1208.87      855.63      5.59 o 
   3   0   1     4102.08     4187.78     26.33 o 
   5   0   1     7643.16     7895.30     15.41 o 
   7   0   1      713.43      717.73      6.20 o 
   9   0   1      365.54      302.78      7.98 o 
  11   0   1      308.77      280.78      9.35 o 
  13   0   1        1.07        6.02     18.93 o 
 -14   1   1      117.38      115.53     15.17 o 
 -13   1   1       61.97       85.21     10.87 o 
 -12   1   1       23.84       34.28      9.18 o 
 -11   1   1      265.51      238.13      8.41 o 
 -10   1   1      949.77      944.58      7.24 o 
  -9   1   1        1.08        6.87      3.60 o 
  -8   1   1      593.16      621.68      6.93 o 
  -7   1   1        0.14        6.60      3.66 o 
  -6   1   1       10.61       19.13      4.09 o 
  -5   1   1     2522.17     2647.30     13.78 o 
  -4   1   1       15.82       14.63      5.48 o 
  -3   1   1      370.66      342.05      6.61 o 
  -2   1   1     1774.49     1675.08      8.45 o 
  -1   1   1     1942.63     1847.74     24.52 o 
   1   1   1     3728.02     3778.30     24.07 o 
   2   1   1     1126.97     1095.65      4.17 o 
   3   1   1     2409.26     2377.86     21.86 o 
   4   1   1     1332.58     1441.69      5.88 o 
   5   1   1      493.10      497.28      4.36 o 
   6   1   1       74.14       90.78      3.37 o 
   7   1   1     1578.61     1631.41     11.67 o 
   8   1   1     1566.73     1649.49      9.10 o 
   9   1   1       56.82       59.01      5.10 o 
  10   1   1       40.12       53.08      4.96 o 
  11   1   1      377.01      378.70      9.79 o 
  12   1   1       37.41       47.86     10.11 o 
  13   1   1       27.60       43.02     14.60 o 
 -14   2   1       17.48       25.52     11.34 o 
 -13   2   1       56.49       54.32      8.52 o 
 -12   2   1        3.76        5.12      6.81 o 
 -11   2   1      145.06      127.93      8.34 o 
 -10   2   1      117.16       99.75      5.85 o 
  -9   2   1       31.55       27.22      2.84 o 
  -8   2   1      903.11      907.34      5.74 o 
  -7   2   1      985.92     1010.53      6.05 o 
  -6   2   1      320.81      273.74      3.02 o 
  -5   2   1     1482.61     1460.58     10.97 o 
  -4   2   1     4952.19     4989.55     20.59 o 
  -3   2   1     9407.69     9345.58     64.94 o 
  -2   2   1     1753.25     1742.28      5.96 o 
  -1   2   1     2852.49     2769.87      8.09 o 
   0   2   1    22148.82    21262.26     67.77 o 
   1   2   1     8465.68     8425.05     32.29 o 
   2   2   1      177.08      133.73      4.00 o 
   3   2   1      394.85      364.26      2.88 o 
   4   2   1     1157.14     1308.49      5.57 o 
   5   2   1       34.27       34.52      1.47 o 
   6   2   1       60.41       46.23      1.70 o 
   7   2   1      168.97      171.33      4.14 o 
   8   2   1      198.79      200.79      4.85 o 
   9   2   1       97.18       97.40      4.30 o 
  10   2   1       14.61       18.60      6.11 o 
  11   2   1        2.27        8.85      7.09 o 
  12   2   1       14.19       22.27      8.16 o 
  13   2   1       67.86       75.65     10.99 o 
 -14   3   1        5.16       17.37     11.13 o 
 -13   3   1       10.29       25.06      7.48 o 
 -12   3   1        1.33        5.98      7.69 o 
 -11   3   1      337.73      319.15      8.90 o 
 -10   3   1       70.58       72.99      6.29 o 
  -9   3   1     1245.72     1254.36     10.87 o 
  -8   3   1        1.56        8.27      2.87 o 
  -7   3   1       90.74      119.82      3.33 o 
  -6   3   1        2.28        3.56      2.30 o 
  -5   3   1      241.60      207.88      4.94 o 
  -4   3   1     2773.99     2768.54      8.02 o 
  -3   3   1     2561.00     2551.17      8.82 o 
  -2   3   1     2480.94     2681.94      7.67 o 
  -1   3   1      489.70      487.81      2.76 o 
   0   3   1     4620.23     4671.34     21.23 o 
   1   3   1     9214.11     8971.03     19.00 o 
   2   3   1     1229.79     1229.58      4.89 o 
   3   3   1     2580.50     2623.88      7.55 o 
   4   3   1      900.20      851.40      4.44 o 
   5   3   1       28.76       30.29      1.88 o 
   6   3   1        5.53        2.52      1.92 o 
   7   3   1        2.70        5.11      2.44 o 
   8   3   1        1.48        6.80      3.45 o 
   9   3   1       14.28       22.44      6.43 o 
  10   3   1      133.03      129.96      7.36 o 
  11   3   1       59.72       62.86      6.95 o 
  12   3   1       68.21       72.85      7.56 o 
  13   3   1       71.33       80.40      9.32 o 
 -13   4   1       40.06       46.44      7.52 o 
 -12   4   1       88.17       84.05      7.92 o 
 -11   4   1        2.72        6.35      7.19 o 
 -10   4   1      440.00      425.61      8.04 o 
  -9   4   1      441.18      466.68      8.69 o 
  -8   4   1      147.92      136.38      4.97 o 
  -7   4   1      724.17      786.29      7.06 o 
  -6   4   1      528.01      475.71      6.58 o 
  -5   4   1     2699.97     2628.07     11.03 o 
  -4   4   1      830.52      835.33      8.92 o 
  -3   4   1    11919.65    12062.48     26.18 o 
  -2   4   1      622.12      539.24      3.61 o 
  -1   4   1        9.64        8.49      1.70 o 
   0   4   1       56.40       53.85      2.37 o 
   1   4   1      896.30      877.11      4.96 o 
   2   4   1     1216.31     1217.12      9.44 o 
   3   4   1    13409.62    13982.80     28.79 o 
   4   4   1     2719.04     2644.45     15.16 o 
   5   4   1     1052.77     1138.09     11.55 o 
   6   4   1      101.81       98.16      6.00 o 
   7   4   1      379.96      390.21      7.60 o 
   8   4   1       81.66       88.64      6.66 o 
   9   4   1     1095.74     1059.12     11.88 o 
  10   4   1      981.65      967.19     11.90 o 
  11   4   1      470.11      454.88     10.09 o 
  12   4   1        4.84       16.49      7.41 o 
  13   4   1        0.30       11.35      8.99 o 
 -13   5   1        0.97        7.21      7.87 o 
 -12   5   1        4.45        8.12      7.55 o 
 -11   5   1       82.71       82.87      6.71 o 
 -10   5   1       72.15       57.35      6.43 o 
  -9   5   1     1283.73     1288.28     11.15 o 
  -8   5   1     1483.95     1459.31      8.95 o 
  -7   5   1       86.57       84.22      4.03 o 
  -6   5   1      322.14      336.43      4.73 o 
  -5   5   1     1818.29     1819.31      8.29 o 
  -4   5   1       98.65       92.48      2.81 o 
  -3   5   1     6661.57     7224.71     27.54 o 
  -2   5   1     1487.75     1583.31      4.48 o 
  -1   5   1      629.94      673.19      4.02 o 
   0   5   1       50.41       58.48      2.64 o 
   1   5   1       54.76       59.50      1.80 o 
   2   5   1        0.11        2.02      2.18 o 
   3   5   1      451.33      450.00      4.66 o 
   4   5   1       49.98       52.93      2.99 o 
   5   5   1      211.95      227.96      3.98 o 
   6   5   1        2.06        6.38      2.98 o 
   7   5   1       10.74        7.48      4.18 o 
   8   5   1      629.71      570.39      7.73 o 
   9   5   1     2623.41     2579.18     22.64 o 
  10   5   1      167.57      192.70      8.45 o 
  11   5   1      140.23      144.96      8.43 o 
  12   5   1      295.34      287.12      9.58 o 
  13   5   1        1.20        0.95      8.05 o 
 -13   6   1       10.71       13.53      8.26 o 
 -12   6   1        4.40        1.13      7.95 o 
 -11   6   1      198.30      216.91      9.12 o 
 -10   6   1      759.58      732.24      9.41 o 
  -9   6   1       75.72       65.22      5.59 o 
  -8   6   1      168.59      181.24      5.56 o 
  -7   6   1      457.11      432.42      5.30 o 
  -6   6   1       87.31       85.71      3.91 o 
  -5   6   1      504.98      490.64      6.39 o 
  -4   6   1       99.89      102.32      3.12 o 
  -3   6   1     1082.81     1110.31      5.01 o 
  -2   6   1     2690.12     2889.99      7.69 o 
  -1   6   1      842.05      815.57      5.44 o 
   0   6   1      359.30      401.84      3.89 o 
   1   6   1       45.70       54.27      2.59 o 
   2   6   1     3770.83     4180.18     14.47 o 
   3   6   1        7.42       17.97      2.18 o 
   4   6   1      964.15     1018.05      6.24 o 
   5   6   1      170.70      165.82      4.17 o 
   6   6   1      148.41      183.69      4.34 o 
   7   6   1      107.72      115.27      4.10 o 
   8   6   1     4659.54     4400.81     18.97 o 
   9   6   1      289.60      297.89      8.78 o 
  10   6   1      102.44       89.83      7.93 o 
  11   6   1        1.05        4.64      7.64 o 
  12   6   1       27.46       28.92      8.36 o 
 -12   7   1       47.18       47.49      8.10 o 
 -11   7   1       18.09       15.22      7.75 o 
 -10   7   1      528.21      515.86     10.56 o 
  -9   7   1        6.07        8.90      5.26 o 
  -8   7   1     2876.34     2767.29     22.16 o 
  -7   7   1      678.86      687.01      9.24 o 
  -6   7   1     1379.35     1322.77      9.71 o 
  -5   7   1      286.81      257.85      4.55 o 
  -4   7   1      525.60      540.62      4.00 o 
  -3   7   1       12.54       28.41      1.92 o 
  -2   7   1      106.93      118.60      2.42 o 
  -1   7   1      166.39      191.20      3.06 o 
   0   7   1       42.37       58.45      2.82 o 
   1   7   1      195.27      171.83      3.68 o 
   2   7   1        0.51        2.85      1.91 o 
   3   7   1       86.60       79.37      2.80 o 
   4   7   1        1.16        2.28      1.29 o 
   5   7   1      123.14      140.64      4.13 o 
   6   7   1      150.19      154.80      4.18 o 
   7   7   1      208.94      209.07      6.02 o 
   8   7   1      538.63      531.16      8.00 o 
   9   7   1      323.99      311.77      8.94 o 
  10   7   1       25.61       22.56      7.62 o 
  11   7   1        8.86       12.67      7.81 o 
  12   7   1       11.30       17.86      8.44 o 
 -12   8   1       26.36       30.35     10.01 o 
 -11   8   1      264.71      295.78      9.84 o 
 -10   8   1       51.76       52.40      7.78 o 
  -9   8   1      141.42      135.47      6.34 o 
  -8   8   1        4.78        4.86      4.86 o 
  -7   8   1       29.89       22.95      4.59 o 
  -6   8   1      626.12      600.06      7.10 o 
  -5   8   1      173.35      176.80      4.10 o 
  -4   8   1       74.13       81.35      2.51 o 
  -3   8   1      338.06      355.73      3.21 o 
  -2   8   1      102.67      104.47      2.30 o 
  -1   8   1      378.41      381.66      3.94 o 
   0   8   1      619.32      637.79      4.88 o 
   1   8   1      405.14      400.41      7.62 o 
   2   8   1     1524.61     1426.11     11.14 o 
   3   8   1       43.33       39.74      2.23 o 
   4   8   1      147.54      161.54      3.01 o 
   5   8   1       15.93       14.37      3.20 o 
   6   8   1        8.95       10.97      3.80 o 
   7   8   1      262.40      246.24      5.52 o 
   8   8   1       10.62       18.78      6.71 o 
   9   8   1       87.90       98.64      7.90 o 
  10   8   1        1.12        7.12      7.47 o 
  11   8   1        9.26       17.85      7.83 o 
 -11   9   1       24.23       22.24     10.11 o 
 -10   9   1        1.55        0.86      9.29 o 
  -9   9   1       41.82       56.22      9.15 o 
  -8   9   1       15.60       12.67      6.28 o 
  -7   9   1       62.50       60.44      5.92 o 
  -6   9   1      205.74      194.75      5.21 o 
  -5   9   1        1.25        5.06      3.56 o 
  -4   9   1      103.74      113.57      3.91 o 
  -3   9   1      235.24      237.98      3.45 o 
  -2   9   1      200.03      201.50      3.39 o 
  -1   9   1      255.17      272.59      4.42 o 
   0   9   1      859.58      835.10     10.94 o 
   1   9   1       81.29       78.23      5.83 o 
   2   9   1      410.67      386.88      4.93 o 
   3   9   1        2.58        7.94      2.55 o 
   4   9   1      140.66      135.98      3.84 o 
   5   9   1      958.29      929.90      6.65 o 
   6   9   1       35.48       45.66      4.03 o 
   7   9   1        1.15        1.32      6.34 o 
   8   9   1      209.01      194.11      7.99 o 
   9   9   1       32.28       41.75      7.34 o 
  10   9   1        4.47       14.94      9.33 o 
  11   9   1       63.65       74.59     10.37 o 
 -11  10   1       40.72       60.24     10.26 o 
 -10  10   1       13.52       18.52      9.54 o 
  -9  10   1        3.81       12.82      9.06 o 
  -8  10   1      357.76      334.55     10.83 o 
  -7  10   1      100.16      104.25      6.17 o 
  -6  10   1      167.81      165.24      6.19 o 
  -5  10   1      160.87      193.77      5.57 o 
  -4  10   1       92.59       88.89      5.04 o 
  -3  10   1       84.82       76.53      4.16 o 
  -2  10   1      149.65      149.58      5.63 o 
  -1  10   1      603.36      578.24      9.03 o 
   0  10   1     1397.88     1313.46     12.53 o 
   1  10   1       33.20       38.62      5.64 o 
   2  10   1      238.17      230.37      4.99 o 
   3  10   1      589.02      578.34     10.65 o 
   4  10   1      269.07      272.57      5.24 o 
   5  10   1      193.18      195.38      5.71 o 
   6  10   1      534.12      489.80      8.11 o 
   7  10   1        1.33        4.33      8.90 o 
   8  10   1       28.17       28.61      8.65 o 
   9  10   1        9.98        7.05      9.12 o 
  10  10   1        6.68       14.40      9.30 o 
 -10  11   1       16.92       23.74     10.16 o 
  -9  11   1        0.47        6.70      9.50 o 
  -8  11   1        0.12        4.41      9.02 o 
  -7  11   1       11.13        8.36      6.58 o 
  -6  11   1        0.69        6.15      5.71 o 
  -5  11   1      156.29      145.58      6.55 o 
  -4  11   1      132.86      149.18      6.63 o 
  -3  11   1      105.94      105.05      6.53 o 
  -2  11   1      729.61      719.04     10.40 o 
  -1  11   1      702.15      687.55      9.00 o 
   0  11   1       41.19       45.87      5.21 o 
   1  11   1      312.52      307.19      6.84 o 
   2  11   1     1436.31     1382.83     12.15 o 
   3  11   1     1521.91     1387.76     14.45 o 
   4  11   1      692.34      617.27      9.88 o 
   5  11   1       77.02       63.79      5.87 o 
   6  11   1       15.38       14.86      6.96 o 
   7  11   1       10.80        9.71     10.71 o 
   8  11   1        3.27        2.23     10.92 o 
   9  11   1        2.23       11.74     11.25 o 
  -9  12   1       41.24       54.47     12.50 o 
  -8  12   1       85.26       96.86     13.20 o 
  -7  12   1       11.96       19.07      8.69 o 
  -6  12   1        7.02        7.95      7.26 o 
  -5  12   1      205.13      177.28      7.45 o 
  -4  12   1      223.25      251.21      7.05 o 
  -3  12   1       74.90       63.74      6.65 o 
  -2  12   1        5.10       12.77      5.22 o 
  -1  12   1        0.11        2.72      4.76 o 
   0  12   1       42.87       43.10      4.71 o 
   1  12   1     1073.06     1066.17      8.20 o 
   2  12   1      469.55      488.08      7.82 o 
   3  12   1       49.01       59.09      5.91 o 
   4  12   1      917.79      822.58     10.39 o 
   5  12   1       47.88       36.32      6.52 o 
   6  12   1        0.36        1.52      6.25 o 
   7  12   1        0.80        7.03      9.80 o 
   8  12   1       60.75       82.32      9.06 o 
  -7  13   1       20.52       25.98     11.76 o 
  -6  13   1       43.05       45.20      8.02 o 
  -5  13   1        6.93        6.60      7.60 o 
  -4  13   1        7.66        7.44      7.52 o 
  -3  13   1       13.03       18.03      6.36 o 
  -2  13   1       65.03       58.63      6.31 o 
  -1  13   1       16.79       18.88      5.13 o 
   0  13   1      223.62      224.02      5.62 o 
   1  13   1       18.43       29.67      5.12 o 
   2  13   1       31.92       38.21      5.91 o 
   3  13   1      309.28      275.54      8.13 o 
   4  13   1       41.78       51.62      6.97 o 
   5  13   1       37.04       38.87      6.84 o 
   6  13   1       74.26       71.02      7.94 o 
   7  13   1        0.18       12.09      9.04 o 
  -6  14   1        0.08        3.94      7.31 o 
  -5  14   1       14.99       12.49      7.45 o 
  -4  14   1      107.02      100.00      7.88 o 
  -3  14   1      138.57      150.68      6.97 o 
  -2  14   1       91.02      106.41      6.84 o 
  -1  14   1        9.86       10.35      5.92 o 
   0  14   1       34.87       46.36      5.49 o 
   1  14   1      377.15      387.81      7.96 o 
   2  14   1      177.36      168.33      7.61 o 
   3  14   1       38.50       56.17      6.92 o 
   4  14   1        3.74        4.20      6.96 o 
   5  14   1        0.26        4.85      6.89 o 
  -3  15   1      288.78      304.20      8.98 o 
  -2  15   1        8.21       23.14      6.34 o 
  -1  15   1      194.45      251.20      8.21 o 
   0  15   1      133.73      131.01      8.28 o 
   1  15   1       39.28       39.93      6.37 o 
   2  15   1        8.08       13.81      7.12 o 
   3  15   1       16.56       15.00      7.04 o 
 -14   0   2       89.65      105.82     21.51 o 
 -12   0   2      528.54      442.21     24.09 o 
 -10   0   2      100.19       94.37      6.66 o 
  -8   0   2      904.90      908.60     13.20 o 
  -6   0   2     3159.47     3267.51     30.11 o 
  -4   0   2     6792.65     6590.09     33.55 o 
   2   0   2       11.76       12.62      2.15 o 
   4   0   2     3313.94     3363.67     16.38 o 
   6   0   2     6991.77     7606.57     69.26 o 
   8   0   2      756.16      830.51     10.86 o 
  10   0   2       74.07       89.40      9.38 o 
  12   0   2     1021.01      979.05     31.83 o 
 -14   1   2       23.88       26.10     14.56 o 
 -13   1   2       84.14       71.29     13.99 o 
 -12   1   2        0.25        8.30      9.06 o 
 -11   1   2       34.85       35.65      6.72 o 
 -10   1   2        0.17        5.82      3.91 o 
  -9   1   2       15.45       19.84      4.41 o 
  -8   1   2      228.23      207.11      6.31 o 
  -7   1   2       82.40       88.32      4.90 o 
  -6   1   2     2394.74     2606.00     19.44 o 
  -5   1   2     2442.80     2572.15     17.33 o 
  -4   1   2      128.74      110.29      6.08 o 
  -3   1   2     7669.81     7669.92     21.87 o 
  -2   1   2     9173.38     9071.19     75.58 o 
  -1   1   2       66.13       68.19      2.30 o 
   0   1   2     8566.33     8389.09     26.80 o 
   1   1   2     1802.59     1829.50      6.30 o 
   2   1   2     3508.25     3373.60      8.25 o 
   3   1   2     1129.35     1104.39      7.11 o 
   4   1   2      822.03      827.03      4.85 o 
   5   1   2     1954.18     2081.62     10.40 o 
   6   1   2      372.70      401.54      5.16 o 
   7   1   2     2096.64     2225.81     10.63 o 
   8   1   2      773.96      786.21      8.25 o 
   9   1   2      147.28      139.88      6.82 o 
  10   1   2      173.13      193.06      8.02 o 
  11   1   2      236.32      211.80      8.65 o 
  12   1   2       84.92      109.99     14.90 o 
  13   1   2       79.51      101.97     15.50 o 
 -14   2   2       10.65       22.80     11.13 o 
 -13   2   2       98.39      107.18     10.87 o 
 -12   2   2       83.20       72.80      7.78 o 
 -11   2   2      285.69      265.58      8.86 o 
 -10   2   2      738.11      695.39      9.71 o 
  -9   2   2        1.23        7.82      3.05 o 
  -8   2   2      272.34      274.38      4.56 o 
  -7   2   2      378.06      437.35      6.49 o 
  -6   2   2     1033.02     1032.25     18.50 o 
  -5   2   2      342.35      415.48     12.47 o 
  -4   2   2      203.73      254.87      4.45 o 
  -3   2   2    26103.39    25897.90    127.25 o 
  -2   2   2     6906.13     6853.36     51.91 o 
  -1   2   2       56.75       63.23      1.62 o 
   0   2   2      348.23      336.84      2.64 o 
   1   2   2     7345.05     7298.53     13.01 o 
   2   2   2     1313.32     1361.84      9.42 o 
   3   2   2      719.72      731.44      3.15 o 
   4   2   2      206.60      188.70      3.28 o 
   5   2   2       39.19       48.62      2.97 o 
   6   2   2      832.42      848.91      6.53 o 
   7   2   2     1151.80     1220.75      8.94 o 
   8   2   2      468.23      442.16      6.93 o 
   9   2   2       49.94       44.62      4.76 o 
  10   2   2      138.75      144.98      8.18 o 
  11   2   2      462.55      435.92     10.66 o 
  12   2   2       10.00        8.08      7.95 o 
  13   2   2       20.74       30.11     13.99 o 
 -14   3   2      101.91      107.68     12.36 o 
 -13   3   2       19.90       27.88      7.47 o 
 -12   3   2       53.19       48.96      7.34 o 
 -11   3   2       43.98       38.69      6.00 o 
 -10   3   2      248.75      256.43      8.00 o 
  -9   3   2        0.05        4.61      4.37 o 
  -8   3   2      119.47      150.46      5.26 o 
  -7   3   2       13.75       20.28      2.69 o 
  -6   3   2       57.52       87.58      3.90 o 
  -5   3   2       17.29       28.54      4.76 o 
  -4   3   2     3260.90     3408.06     10.64 o 
  -3   3   2     1317.19     1375.96      4.36 o 
  -2   3   2    11784.01    11524.72     27.11 o 
  -1   3   2      269.97      292.29      2.64 o 
   0   3   2     2969.07     2725.81     11.71 o 
   1   3   2      205.84      218.70      2.51 o 
   2   3   2     1122.62     1134.36      5.09 o 
   3   3   2     1015.02      952.98      3.94 o 
   4   3   2      666.62      673.47      3.70 o 
   5   3   2      121.35      149.18      3.26 o 
   6   3   2      106.51       86.86      3.51 o 
   7   3   2      131.77      140.10      4.54 o 
   8   3   2       18.22       10.78      5.91 o 
   9   3   2       91.06       95.42      6.84 o 
  10   3   2        1.73        1.96      6.93 o 
  11   3   2       24.13       27.19      8.25 o 
  12   3   2       23.24       29.50      8.61 o 
  13   3   2      186.94      203.91     12.03 o 
 -13   4   2        1.82        7.19      7.48 o 
 -12   4   2       56.58       56.77      7.53 o 
 -11   4   2      978.07      956.53     10.49 o 
 -10   4   2       58.29       60.11      7.42 o 
  -9   4   2     1231.90     1203.02      8.62 o 
  -8   4   2      206.56      210.21      4.74 o 
  -7   4   2       17.89       14.94      2.84 o 
  -6   4   2     2557.85     2437.01     13.25 o 
  -5   4   2     1246.29     1228.76      6.14 o 
  -4   4   2      963.26      983.98      5.50 o 
  -3   4   2      886.23      854.41      3.69 o 
  -2   4   2       70.14       85.71      1.72 o 
  -1   4   2     1459.74     1443.61      6.22 o 
   0   4   2      532.16      508.76      3.64 o 
   1   4   2      336.18      337.58      3.70 o 
   2   4   2      136.01      157.74      2.98 o 
   3   4   2      234.56      244.76      6.67 o 
   4   4   2      396.76      465.36      4.81 o 
   5   4   2     1835.12     1972.34     11.33 o 
   6   4   2      133.51      146.69      6.39 o 
   7   4   2       42.77       42.05      6.06 o 
   8   4   2     1060.06     1029.79     10.91 o 
   9   4   2      695.61      694.77     10.97 o 
  10   4   2      109.27      116.79      7.84 o 
  11   4   2      166.88      169.30      8.33 o 
  12   4   2      107.41      107.76      9.40 o 
  13   4   2       26.37       23.34      9.34 o 
 -13   5   2        3.17        7.71      7.84 o 
 -12   5   2        4.30        8.91      7.64 o 
 -11   5   2      999.45      965.64     11.01 o 
 -10   5   2      195.79      195.04      7.77 o 
  -9   5   2     1028.14      997.79      9.77 o 
  -8   5   2      678.88      663.51      6.90 o 
  -7   5   2      529.49      543.03      6.14 o 
  -6   5   2     3097.68     3283.30     14.88 o 
  -5   5   2       51.05       58.98      3.33 o 
  -4   5   2     1548.34     1729.62      7.52 o 
  -3   5   2     1670.21     1651.74      5.43 o 
  -2   5   2     1692.75     1764.35      8.04 o 
  -1   5   2      583.98      569.15      3.90 o 
   0   5   2       51.76       47.42      2.34 o 
   1   5   2      562.60      600.14      4.41 o 
   2   5   2     1366.90     1511.85      9.44 o 
   3   5   2     2173.27     2346.81     12.08 o 
   4   5   2      241.60      248.41      3.91 o 
   5   5   2       16.57       23.59      2.95 o 
   6   5   2     1339.09     1371.98      8.94 o 
   7   5   2      361.66      328.70      6.06 o 
   8   5   2       76.42       64.42      4.97 o 
   9   5   2       36.49       45.03      7.59 o 
  10   5   2      759.80      726.30     11.37 o 
  11   5   2      348.15      349.71      9.74 o 
  12   5   2       90.35       94.81      8.48 o 
 -13   6   2       42.08       53.47      8.55 o 
 -12   6   2       42.22       44.89      8.28 o 
 -11   6   2       98.84       93.06      6.02 o 
 -10   6   2       19.06       20.62      5.61 o 
  -9   6   2      322.72      308.99      7.04 o 
  -8   6   2     1188.71     1136.30      9.77 o 
  -7   6   2      159.69      167.15      4.99 o 
  -6   6   2     1958.25     1926.96      9.68 o 
  -5   6   2      389.87      380.17      4.65 o 
  -4   6   2       96.01       79.00      3.07 o 
  -3   6   2      725.78      665.02      3.81 o 
  -2   6   2     2689.37     2989.53     11.32 o 
  -1   6   2      114.84      121.37      2.82 o 
   0   6   2      261.42      248.15      3.66 o 
   1   6   2       47.19       49.75      2.66 o 
   2   6   2     2899.39     3167.67     12.17 o 
   3   6   2     1246.31     1346.94      5.91 o 
   4   6   2      417.80      475.73      4.52 o 
   5   6   2      306.30      286.20      4.39 o 
   6   6   2        0.03        2.95      3.02 o 
   7   6   2       34.35       29.05      4.40 o 
   8   6   2        6.47       10.09      7.42 o 
   9   6   2     1202.76     1195.70     13.05 o 
  10   6   2       27.07       27.64      7.76 o 
  11   6   2       19.96       27.83      8.21 o 
  12   6   2      259.91      257.47      9.80 o 
 -12   7   2      150.31      170.82      9.15 o 
 -11   7   2      115.42      107.82      8.35 o 
 -10   7   2      194.13      192.90      6.89 o 
  -9   7   2       12.68        9.15      5.30 o 
  -8   7   2     1758.47     1646.56     10.61 o 
  -7   7   2     1227.42     1142.91     12.97 o 
  -6   7   2      603.94      605.25      6.11 o 
  -5   7   2      901.28      806.80      5.67 o 
  -4   7   2      287.48      290.46      2.98 o 
  -3   7   2      277.85      292.58      3.14 o 
  -2   7   2      335.57      397.55      3.82 o 
  -1   7   2       91.20      110.67      3.03 o 
   0   7   2      906.79      876.30      5.69 o 
   1   7   2      421.17      476.39      4.92 o 
   2   7   2      535.38      572.58      5.22 o 
   3   7   2      146.80      144.46      2.96 o 
   4   7   2      459.61      472.92      4.90 o 
   5   7   2        5.60        3.05      3.22 o 
   6   7   2     1416.27     1373.24     10.65 o 
   7   7   2      200.23      179.43      5.94 o 
   8   7   2       37.32       50.67      7.09 o 
   9   7   2       66.68       77.42      7.86 o 
  10   7   2      111.16      120.65      8.43 o 
  11   7   2      100.99      106.20      8.86 o 
  12   7   2        2.57        5.25      8.56 o 
 -12   8   2       78.00       77.18     10.07 o 
 -11   8   2       49.32       63.13      8.19 o 
 -10   8   2      278.02      272.15      9.08 o 
  -9   8   2      133.96      133.00      6.90 o 
  -8   8   2        3.79        8.91      4.36 o 
  -7   8   2       38.56       41.10      4.30 o 
  -6   8   2      126.28      130.17      4.90 o 
  -5   8   2        5.98        6.32      2.96 o 
  -4   8   2       47.14       52.99      2.44 o 
  -3   8   2      219.23      204.31      3.30 o 
  -2   8   2      747.05      742.18      5.34 o 
  -1   8   2      500.21      536.68      4.88 o 
   0   8   2     1615.35     1698.75      8.88 o 
   1   8   2      442.75      479.81      6.12 o 
   2   8   2        0.17        3.86      2.19 o 
   3   8   2       24.16       26.34      2.58 o 
   4   8   2        2.56        7.66      2.98 o 
   5   8   2        2.06        7.08      2.99 o 
   6   8   2        0.22        3.71      3.73 o 
   7   8   2       99.62       97.70      6.84 o 
   8   8   2      410.84      391.24      9.57 o 
   9   8   2       72.32       72.21      7.89 o 
  10   8   2      100.76      112.62      8.41 o 
  11   8   2       31.68       31.68      8.29 o 
 -11   9   2        1.27       10.69      9.60 o 
 -10   9   2       15.34       18.27      9.37 o 
  -9   9   2       50.87       63.00      8.10 o 
  -8   9   2        2.75        9.90      5.85 o 
  -7   9   2      708.27      674.46     10.66 o 
  -6   9   2       12.34       12.38      4.25 o 
  -5   9   2       72.21       84.44      4.32 o 
  -4   9   2      263.93      269.90      4.88 o 
  -3   9   2      741.77      668.81      6.91 o 
  -2   9   2        9.08       17.53      2.83 o 
  -1   9   2      408.90      406.27      7.47 o 
   0   9   2      460.80      461.37      9.87 o 
   1   9   2      628.39      577.81      5.99 o 
   2   9   2        5.30       10.61      3.16 o 
   3   9   2      165.70      145.60      3.53 o 
   4   9   2      261.08      238.90      4.24 o 
   5   9   2       33.33       29.59      3.88 o 
   6   9   2       74.41       69.71      4.72 o 
   7   9   2      135.97      132.16      7.09 o 
   8   9   2      372.98      357.83      9.23 o 
   9   9   2       16.62       20.35      6.33 o 
  10   9   2       14.39       24.70      7.05 o 
  11   9   2        5.44        8.86      9.52 o 
 -11  10   2        2.58       11.60     10.20 o 
 -10  10   2      156.49      143.58     10.81 o 
  -9  10   2        4.05        9.29      9.12 o 
  -8  10   2        0.43        3.60      5.95 o 
  -7  10   2      321.49      291.77      7.95 o 
  -6  10   2       33.41       32.53      5.00 o 
  -5  10   2      762.00      733.65      7.96 o 
  -4  10   2       18.40       14.53      4.77 o 
  -3  10   2        2.18        2.92      4.38 o 
  -2  10   2        0.00        5.90      4.72 o 
  -1  10   2       67.11       64.70      6.43 o 
   0  10   2       31.33       29.85      6.29 o 
   1  10   2     1886.53     1784.64     15.23 o 
   2  10   2      830.44      813.83      7.40 o 
   3  10   2       46.68       52.42      5.05 o 
   4  10   2        3.13        6.67      5.58 o 
   5  10   2      793.95      693.39      8.20 o 
   6  10   2       55.04       64.21      5.52 o 
   7  10   2        0.50        3.06      6.49 o 
   8  10   2        0.12        4.74      6.65 o 
   9  10   2       11.53       12.64      6.93 o 
  10  10   2        2.81       13.85      7.95 o 
 -10  11   2       16.30       30.43      9.81 o 
  -9  11   2       24.36       36.63      9.45 o 
  -8  11   2      328.64      305.15     10.54 o 
  -7  11   2      136.30      129.35      7.21 o 
  -6  11   2       71.85       59.66      5.89 o 
  -5  11   2        9.65        7.42      4.99 o 
  -4  11   2      478.20      420.35      8.15 o 
  -3  11   2      384.37      399.11      8.09 o 
  -2  11   2     1064.54     1066.72     14.81 o 
  -1  11   2      618.56      611.95     10.97 o 
   0  11   2     1042.07     1042.24      9.81 o 
   1  11   2     1238.53     1216.59     10.35 o 
   2  11   2      505.31      512.22      7.49 o 
   3  11   2        0.00        4.55      5.20 o 
   4  11   2      473.63      442.50      8.21 o 
   5  11   2        0.06        3.13      5.87 o 
   6  11   2        7.87       19.01      6.04 o 
   7  11   2        0.19       -0.60      7.96 o 
   8  11   2        0.07        4.91      8.49 o 
   9  11   2      119.71      135.07      9.46 o 
  -9  12   2      229.91      250.16     14.83 o 
  -8  12   2       59.71       53.56     11.86 o 
  -7  12   2        0.73        9.24      8.98 o 
  -6  12   2      477.11      442.38      9.52 o 
  -5  12   2        0.72        3.49      5.97 o 
  -4  12   2       68.55       66.63      6.47 o 
  -3  12   2        0.19       -0.64      7.16 o 
  -2  12   2      101.75      105.04      7.64 o 
  -1  12   2      785.22      720.52      9.11 o 
   0  12   2      641.61      617.98      7.88 o 
   1  12   2      113.19      115.77      5.51 o 
   2  12   2      625.00      585.65      8.14 o 
   3  12   2      300.80      300.59      7.98 o 
   4  12   2       11.79       17.69      6.62 o 
   5  12   2       44.45       44.62      6.73 o 
   6  12   2      430.25      381.75      9.24 o 
   7  12   2       12.03       22.13      8.47 o 
   8  12   2        5.76       13.27      8.32 o 
  -8  13   2        0.11        5.47     15.43 o 
  -7  13   2       28.35       29.20      9.52 o 
  -6  13   2       12.16       16.02      7.53 o 
  -5  13   2       19.44       35.88      6.77 o 
  -4  13   2        0.80        4.17      7.49 o 
  -3  13   2       86.12       89.70      7.75 o 
  -2  13   2      117.16      106.26      7.96 o 
  -1  13   2      225.88      189.00      5.70 o 
   0  13   2      111.96      109.37      5.06 o 
   1  13   2       83.41       93.39      5.98 o 
   2  13   2      254.76      231.57      6.84 o 
   3  13   2       12.14       19.31      6.40 o 
   4  13   2       63.06       67.99      6.78 o 
   5  13   2       34.52       37.17      6.56 o 
   6  13   2      133.13      117.01      9.46 o 
   7  13   2      116.47      128.74      9.84 o 
  -6  14   2       18.37       19.76      8.35 o 
  -5  14   2        7.93        7.07      7.95 o 
  -4  14   2        0.45        2.78      8.15 o 
  -3  14   2       62.70       61.94      6.64 o 
  -2  14   2       48.65       51.85      6.66 o 
  -1  14   2      259.75      272.57      7.41 o 
   0  14   2      148.35      160.40      6.06 o 
   1  14   2        0.88        7.30      6.51 o 
   2  14   2      104.10       95.36      7.01 o 
   3  14   2        5.66        8.14      6.78 o 
   4  14   2       18.87       18.28      6.79 o 
   5  14   2        5.48        5.23      6.78 o 
  -4  15   2        2.54       10.37      8.63 o 
  -3  15   2        9.14       22.01      6.66 o 
  -2  15   2       47.86       63.18      6.70 o 
  -1  15   2       37.34       44.70      7.02 o 
   0  15   2       19.18       38.03      7.81 o 
   1  15   2      102.24       96.86      7.42 o 
   2  15   2        6.81       14.70      7.11 o 
   3  15   2        6.89        5.17      7.39 o 
 -13   0   3        2.37       -1.72     18.07 o 
 -11   0   3       30.17       18.43      6.61 o 
  -9   0   3      159.97      178.14      9.70 o 
  -7   0   3      520.53      525.66     16.35 o 
  -5   0   3     1432.98     1549.45     19.79 o 
  -3   0   3    13554.04    12707.86    158.30 o 
  -1   0   3     4520.47     4410.03     18.93 o 
   1   0   3      124.44      107.95      1.68 o 
   3   0   3     2886.04     2995.61     10.93 o 
   5   0   3     1460.44     1478.88     10.47 o 
   7   0   3      358.77      338.90      9.52 o 
   9   0   3       69.60       94.88      8.96 o 
  11   0   3      300.46      262.40     22.37 o 
  13   0   3      102.09      126.47     21.51 o 
 -14   1   3        6.05       19.60     14.29 o 
 -13   1   3       29.72       25.07     13.34 o 
 -12   1   3       45.51       46.53      7.35 o 
 -11   1   3      223.30      207.01      9.99 o 
 -10   1   3      228.15      204.71      7.45 o 
  -9   1   3       23.58       39.49      6.03 o 
  -8   1   3       50.87       54.20      9.41 o 
  -7   1   3      873.99      932.39     14.29 o 
  -6   1   3      383.32      494.89     10.63 o 
  -5   1   3      178.35      173.08      7.30 o 
  -4   1   3        4.86       26.99      8.60 o 
  -3   1   3     6798.85     6732.44     20.93 o 
  -2   1   3      224.56      198.98      6.02 o 
  -1   1   3      342.49      384.21      7.08 o 
   0   1   3      120.31      105.06      2.51 o 
   1   1   3     4226.43     4036.97      7.27 o 
   2   1   3      377.01      347.51      2.17 o 
   3   1   3     1346.10     1355.05      5.49 o 
   4   1   3     2171.27     2153.52      5.80 o 
   5   1   3        3.24        5.40      1.75 o 
   6   1   3      292.94      299.16      3.41 o 
   7   1   3       83.48      105.67      2.71 o 
   8   1   3       10.07        6.47      4.75 o 
   9   1   3        3.64        5.22      4.77 o 
  10   1   3       91.76       97.65      7.36 o 
  11   1   3       46.84       56.94      7.81 o 
  12   1   3       93.33      104.60     14.90 o 
  13   1   3        1.61       10.18     14.56 o 
 -14   2   3      307.66      291.73     17.00 o 
 -13   2   3       24.11       44.41     10.25 o 
 -12   2   3      137.61      146.63      8.34 o 
 -11   2   3      111.82      111.76      9.56 o 
 -10   2   3      295.86      314.96      6.20 o 
  -9   2   3      660.03      652.41      9.52 o 
  -8   2   3       34.22       38.44      5.56 o 
  -7   2   3       30.82       39.15      7.91 o 
  -6   2   3      858.64      927.09     12.73 o 
  -5   2   3     4466.09     4736.05     55.92 o 
  -4   2   3     1062.34     1202.64     11.14 o 
  -3   2   3     2643.83     2728.90     15.92 o 
  -2   2   3     2681.92     2672.55     12.43 o 
  -1   2   3      320.34      290.27      3.00 o 
   0   2   3      519.00      492.34      3.07 o 
   1   2   3    16475.62    15916.06     44.42 o 
   2   2   3        1.55        5.23      1.84 o 
   3   2   3      117.05      113.72      2.00 o 
   4   2   3      454.88      486.58      3.41 o 
   5   2   3        0.04        7.01      2.16 o 
   6   2   3     2876.50     2891.69     12.65 o 
   7   2   3      237.05      263.46      4.57 o 
   8   2   3        5.44        4.56      3.92 o 
   9   2   3       33.06       30.58      6.92 o 
  10   2   3       34.63       32.49      7.51 o 
  11   2   3      226.45      262.16      9.71 o 
  12   2   3       70.16       71.19     10.11 o 
  13   2   3       98.56       93.00     14.90 o 
 -14   3   3       45.80       44.45      9.77 o 
 -13   3   3      208.23      185.34      9.21 o 
 -12   3   3       45.97       54.90      8.11 o 
 -11   3   3      237.18      225.07      8.30 o 
 -10   3   3      187.75      198.06      6.02 o 
  -9   3   3      131.75      117.95      5.17 o 
  -8   3   3      378.87      358.75      4.92 o 
  -7   3   3      194.48      190.74      5.89 o 
  -6   3   3      531.65      528.78      7.43 o 
  -5   3   3      607.53      542.04      8.43 o 
  -4   3   3        3.48        8.12      2.67 o 
  -3   3   3     2400.78     2363.18     14.21 o 
  -2   3   3      505.12      567.73      6.63 o 
  -1   3   3     4959.22     4910.95      7.64 o 
   0   3   3       70.09       68.07      2.41 o 
   1   3   3      808.26      836.79      3.71 o 
   2   3   3     1826.14     1822.75      7.93 o 
   3   3   3      416.87      435.94      2.90 o 
   4   3   3      252.04      265.16      2.34 o 
   5   3   3     1029.85     1076.34      5.15 o 
   6   3   3       25.59       40.86      2.98 o 
   7   3   3      255.37      254.57      4.40 o 
   8   3   3      651.12      628.33      7.25 o 
   9   3   3     1110.76     1130.84     13.25 o 
  10   3   3        2.12        1.91      7.67 o 
  11   3   3        8.79       10.72      8.11 o 
  12   3   3       44.73       53.36      8.76 o 
  13   3   3        0.31       11.13     13.68 o 
 -14   4   3       64.64       66.32      8.36 o 
 -13   4   3       79.80      100.90      8.37 o 
 -12   4   3       17.07       21.47      7.34 o 
 -11   4   3      183.25      197.80      8.70 o 
 -10   4   3     1492.61     1379.12     13.88 o 
  -9   4   3     5406.61     5298.80     36.23 o 
  -8   4   3      126.50      129.09      5.40 o 
  -7   4   3      262.16      264.84      6.71 o 
  -6   4   3      351.19      302.37      6.16 o 
  -5   4   3     1338.61     1369.17     12.51 o 
  -4   4   3     4397.10     4502.27      8.08 o 
  -3   4   3     1862.16     2004.33      6.46 o 
  -2   4   3     1432.46     1427.44      6.41 o 
  -1   4   3     2899.62     2759.57      7.37 o 
   0   4   3      195.84      197.75      1.87 o 
   1   4   3     2222.61     2280.99      8.95 o 
   2   4   3      255.03      216.07      2.72 o 
   3   4   3     4701.01     5113.82     28.47 o 
   4   4   3      627.03      633.99      3.30 o 
   5   4   3        0.01        2.01      1.65 o 
   6   4   3       12.11       15.86      5.75 o 
   7   4   3      124.42      140.59      6.51 o 
   8   4   3      137.27      129.19      5.78 o 
   9   4   3     4418.29     4361.34     26.88 o 
  10   4   3      295.22      301.05     10.17 o 
  11   4   3      276.57      266.77     10.39 o 
  12   4   3        5.10       10.25      8.66 o 
 -13   5   3      147.64      131.32      8.75 o 
 -12   5   3        1.30       10.21      8.20 o 
 -11   5   3      170.71      152.65      7.92 o 
 -10   5   3        0.11        3.05      7.67 o 
  -9   5   3        5.24        5.67      4.38 o 
  -8   5   3      526.40      537.47      6.25 o 
  -7   5   3      553.08      635.55      6.40 o 
  -6   5   3     3944.80     4023.52     16.75 o 
  -5   5   3      528.86      603.54      4.69 o 
  -4   5   3      619.85      587.05      4.12 o 
  -3   5   3     1305.42     1364.01      4.59 o 
  -2   5   3     5590.91     5813.57     14.38 o 
  -1   5   3      531.17      568.26      4.55 o 
   0   5   3        2.49        5.55      1.43 o 
   1   5   3     3466.97     3749.40     10.57 o 
   2   5   3      434.24      491.87      5.01 o 
   3   5   3     4075.30     4313.00     10.98 o 
   4   5   3     1424.01     1407.74      7.89 o 
   5   5   3       26.20       25.98      1.86 o 
   6   5   3      193.39      220.97      3.78 o 
   7   5   3        9.93       12.19      3.96 o 
   8   5   3      268.31      277.14      6.93 o 
   9   5   3      382.06      388.48      9.52 o 
  10   5   3       10.26       11.41      7.33 o 
  11   5   3       55.44       63.62      9.32 o 
  12   5   3       20.15       24.65      9.32 o 
 -13   6   3        0.75        3.46      8.17 o 
 -12   6   3       59.02       45.66      5.84 o 
 -11   6   3        1.53        4.98      6.14 o 
 -10   6   3      295.01      277.95      7.17 o 
  -9   6   3       93.44       91.58      5.40 o 
  -8   6   3     5303.90     5046.13     16.54 o 
  -7   6   3      907.50      918.05      7.77 o 
  -6   6   3      553.24      532.83      7.10 o 
  -5   6   3     1001.19     1012.20      7.35 o 
  -4   6   3      935.29     1034.41      6.30 o 
  -3   6   3      578.11      613.43      3.52 o 
  -2   6   3      125.34      153.41      3.33 o 
  -1   6   3      768.94      753.29      5.20 o 
   0   6   3      344.66      337.43      4.22 o 
   1   6   3      992.75     1007.48      5.62 o 
   2   6   3      442.16      445.22      5.05 o 
   3   6   3      701.46      677.59      6.03 o 
   4   6   3     1385.74     1509.19      7.49 o 
   5   6   3       25.48       21.62      1.57 o 
   6   6   3       64.80       78.11      3.26 o 
   7   6   3      173.41      159.56      6.33 o 
   8   6   3     2182.94     2153.03     13.71 o 
   9   6   3      266.65      242.93      7.51 o 
  10   6   3      626.79      629.32     11.22 o 
  11   6   3       21.97       35.62      9.12 o 
  12   6   3      106.40       98.19     10.07 o 
 -13   7   3        1.98       15.77      8.66 o 
 -12   7   3        2.17        3.13      6.70 o 
 -11   7   3      123.40      122.95      6.80 o 
 -10   7   3      108.75       99.48      6.39 o 
  -9   7   3       42.72       43.53      5.13 o 
  -8   7   3     1217.26     1207.32     10.04 o 
  -7   7   3      286.31      276.89      6.10 o 
  -6   7   3      186.92      190.01      4.80 o 
  -5   7   3      353.51      358.43      4.79 o 
  -4   7   3      165.39      190.10      2.90 o 
  -3   7   3       12.42        9.76      2.65 o 
  -2   7   3      386.94      464.67      4.04 o 
  -1   7   3     2815.95     2946.40     12.01 o 
   0   7   3     1100.60     1180.46      8.12 o 
   1   7   3      248.70      236.47      5.41 o 
   2   7   3     2008.15     2002.14     15.85 o 
   3   7   3      570.94      613.36      4.77 o 
   4   7   3        9.19       11.92      1.78 o 
   5   7   3       53.44       54.65      3.21 o 
   6   7   3      247.80      269.35      4.32 o 
   7   7   3       64.15       75.10      6.14 o 
   8   7   3      565.03      563.34      9.95 o 
   9   7   3      516.45      544.85      9.87 o 
  10   7   3       13.63       20.85      7.81 o 
  11   7   3       20.18       19.06      8.34 o 
 -12   8   3       25.40       29.74      9.91 o 
 -11   8   3        4.00       17.74     11.34 o 
 -10   8   3      418.99      388.30      9.34 o 
  -9   8   3        9.77       11.68      5.84 o 
  -8   8   3      105.85      106.70      4.88 o 
  -7   8   3      341.34      323.02      5.69 o 
  -6   8   3       29.59       30.20      3.74 o 
  -5   8   3        0.41        2.68      2.98 o 
  -4   8   3        4.67        7.96      2.11 o 
  -3   8   3       63.43       90.89      3.30 o 
  -2   8   3       93.16       78.68      3.54 o 
  -1   8   3      333.16      402.30      4.92 o 
   0   8   3      144.49      177.93      5.23 o 
   1   8   3      252.34      248.45      4.12 o 
   2   8   3      157.67      135.82      3.71 o 
   3   8   3       77.10       78.86      3.27 o 
   4   8   3        1.91        8.61      2.77 o 
   5   8   3       70.60       77.87      3.70 o 
   6   8   3      200.54      227.88      4.95 o 
   7   8   3       42.54       39.84      5.33 o 
   8   8   3       13.77       17.35      5.68 o 
   9   8   3      137.32      138.48      6.55 o 
  10   8   3        1.19        9.48      7.95 o 
  11   8   3      113.31       84.21      8.80 o 
 -11   9   3      131.79      126.41     10.62 o 
 -10   9   3      230.98      212.01     12.91 o 
  -9   9   3      141.58      138.52      8.71 o 
  -8   9   3       59.72       70.12      5.73 o 
  -7   9   3       10.24       21.15      4.57 o 
  -6   9   3      219.80      239.12      5.10 o 
  -5   9   3      342.22      335.38      5.15 o 
  -4   9   3      117.90      121.91      3.73 o 
  -3   9   3      143.06      134.50      4.02 o 
  -2   9   3      364.34      376.94      5.10 o 
  -1   9   3      226.90      211.08      5.30 o 
   0   9   3      458.31      496.32      7.02 o 
   1   9   3      314.93      320.56      5.01 o 
   2   9   3      230.64      255.39      3.87 o 
   3   9   3       20.31       26.05      3.11 o 
   4   9   3       62.71       62.63      4.24 o 
   5   9   3       46.27       60.91      4.28 o 
   6   9   3       93.24       73.36      4.55 o 
   7   9   3       58.23       68.65      5.86 o 
   8   9   3      461.48      486.31      8.34 o 
   9   9   3        0.00        5.87      5.85 o 
  10   9   3       46.07       47.45      8.19 o 
 -11  10   3       31.09       29.23     10.20 o 
 -10  10   3      529.20      500.01     15.14 o 
  -9  10   3        4.08       13.57      7.88 o 
  -8  10   3        3.86       15.52      6.34 o 
  -7  10   3        3.43       11.39      6.20 o 
  -6  10   3      759.00      712.99      8.82 o 
  -5  10   3       40.00       33.83      4.92 o 
  -4  10   3       31.89       24.01      5.64 o 
  -3  10   3      826.47      797.40      7.83 o 
  -2  10   3      285.60      273.81      7.00 o 
  -1  10   3      138.49      124.41      7.08 o 
   0  10   3        2.09        1.43      5.64 o 
   1  10   3      137.95      125.77      6.56 o 
   2  10   3        2.76        8.12      4.23 o 
   3  10   3       11.25       13.77      4.05 o 
   4  10   3        0.44        3.26      4.62 o 
   5  10   3      191.02      150.67      5.49 o 
   6  10   3       40.35       40.21      5.62 o 
   7  10   3        0.93        3.80      6.42 o 
   8  10   3      196.67      176.63      7.73 o 
   9  10   3        0.00        8.15      6.69 o 
  10  10   3        3.01       11.75      9.44 o 
 -10  11   3      156.11      154.23     11.01 o 
  -9  11   3        2.34        2.18     10.19 o 
  -8  11   3      176.46      162.35      7.77 o 
  -7  11   3       11.86       19.06      6.60 o 
  -6  11   3       80.28       71.97      6.15 o 
  -5  11   3      139.97      125.58      6.60 o 
  -4  11   3      310.85      315.11      7.77 o 
  -3  11   3     1890.15     1744.30     13.34 o 
  -2  11   3     1635.65     1582.22     12.44 o 
  -1  11   3      375.91      374.08      6.87 o 
   0  11   3       36.81       36.64      5.38 o 
   1  11   3      142.02      159.83      6.56 o 
   2  11   3      102.51       87.62      6.03 o 
   3  11   3        2.55        1.81      6.99 o 
   4  11   3      404.24      397.01      8.14 o 
   5  11   3        2.99        8.56      5.78 o 
   6  11   3      407.73      381.09     10.42 o 
   7  11   3       29.78       32.07      8.27 o 
   8  11   3        2.14        8.66      7.95 o 
   9  11   3        2.97       20.50      8.48 o 
  -9  12   3       63.76       84.16     13.78 o 
  -8  12   3      137.86      151.90     11.17 o 
  -7  12   3      122.82      110.97      8.76 o 
  -6  12   3        0.38        4.61      7.00 o 
  -5  12   3      240.21      251.59      7.58 o 
  -4  12   3      454.76      424.95      8.61 o 
  -3  12   3       34.60       27.34      6.53 o 
  -2  12   3      147.30      150.73      6.77 o 
  -1  12   3      287.13      281.19      7.53 o 
   0  12   3      464.65      475.84      7.78 o 
   1  12   3      417.13      367.97      6.85 o 
   2  12   3       19.73       13.80      5.68 o 
   3  12   3      119.19      109.88      7.04 o 
   4  12   3       26.79       44.65      6.60 o 
   5  12   3        0.20        3.13      6.32 o 
   6  12   3       65.85       55.82      8.57 o 
   7  12   3        0.57        7.61      8.29 o 
   8  12   3       81.39       94.02      9.55 o 
  -8  13   3      173.00      221.65     13.49 o 
  -7  13   3      114.32      116.78     11.35 o 
  -6  13   3        0.06       12.46      7.39 o 
  -5  13   3       34.06       45.04      6.54 o 
  -4  13   3       39.61       53.32      6.84 o 
  -3  13   3      164.07      163.62      8.44 o 
  -2  13   3       28.79       30.77      7.29 o 
  -1  13   3       32.63       46.83      6.40 o 
   0  13   3       21.94       27.39      6.09 o 
   1  13   3        0.15        6.07      5.47 o 
   2  13   3       45.45       37.27      6.50 o 
   3  13   3      296.38      272.86      8.00 o 
   4  13   3       17.41       20.98      6.52 o 
   5  13   3      119.58      124.10      7.03 o 
   6  13   3       73.40       60.13      9.21 o 
   7  13   3      123.94      128.81      9.86 o 
  -6  14   3       39.92       40.03      9.84 o 
  -5  14   3        0.02        2.80      9.26 o 
  -4  14   3        0.73        1.87      7.41 o 
  -3  14   3      149.87      155.14      8.77 o 
  -2  14   3        9.03        7.69      7.13 o 
  -1  14   3      312.72      318.14      9.08 o 
   0  14   3       94.95      100.43      6.20 o 
   1  14   3        8.36       12.05      6.63 o 
   2  14   3       41.00       30.56      6.79 o 
   3  14   3       75.93       86.17      7.20 o 
   4  14   3       13.35       19.52      7.05 o 
   5  14   3        0.90        7.45      8.52 o 
  -3  15   3        6.24       13.29      6.83 o 
  -2  15   3      137.26      148.36      7.65 o 
  -1  15   3      217.03      216.17      8.01 o 
   0  15   3      178.00      211.24      9.99 o 
   1  15   3      304.11      342.58      9.81 o 
   2  15   3       10.05       28.73      7.82 o 
 -14   0   4        2.11        0.00     18.93 o 
 -12   0   4      110.62       85.16     10.66 o 
 -10   0   4      205.94      217.54     18.93 o 
  -8   0   4        4.20       10.32     12.04 o 
  -6   0   4    17479.65    18329.22     67.97 o 
  -4   0   4      123.28      138.51      9.46 o 
  -2   0   4      460.42      388.87      6.08 o 
   0   0   4    92229.46    86032.50    383.70 o 
   2   0   4     2017.19     1984.81      7.11 o 
   4   0   4     1897.06     1931.63     13.54 o 
   6   0   4     1403.61     1523.96     11.85 o 
   8   0   4      452.99      422.79      8.76 o 
  10   0   4      199.71      206.36     11.61 o 
  12   0   4     1202.43     1168.32     34.41 o 
 -14   1   4       53.38       55.97     13.99 o 
 -13   1   4       22.36       30.95     13.07 o 
 -12   1   4      591.13      539.52     12.91 o 
 -11   1   4       31.50       22.45      6.67 o 
 -10   1   4       12.63       22.51      6.10 o 
  -9   1   4       10.26       14.57     10.02 o 
  -8   1   4       76.98       80.08      9.41 o 
  -7   1   4      104.92      138.69      8.81 o 
  -6   1   4       91.14      118.75      7.91 o 
  -5   1   4      588.67      482.56      9.41 o 
  -4   1   4     2834.33     2769.29     15.78 o 
  -3   1   4    10063.13     9667.34     36.43 o 
  -2   1   4     7392.94     6876.79     22.23 o 
  -1   1   4     2719.84     2513.70      9.24 o 
   0   1   4    25032.04    24593.86    115.38 o 
   1   1   4    39734.61    38130.39     88.76 o 
   2   1   4      168.91      159.36      1.83 o 
   3   1   4      144.76      163.27      1.92 o 
   4   1   4       22.32       21.12      1.90 o 
   5   1   4      669.09      684.68      4.21 o 
   6   1   4      636.78      674.42      4.78 o 
   7   1   4      293.74      279.62      5.07 o 
   8   1   4        4.38        5.69      4.44 o 
   9   1   4       22.63       24.86      6.17 o 
  10   1   4       37.76       44.35      7.09 o 
  11   1   4       18.25       27.97      9.49 o 
  12   1   4      255.02      279.62     17.03 o 
  13   1   4      246.27      243.84     21.51 o 
 -14   2   4      142.51      170.67     16.39 o 
 -13   2   4      139.82      117.14     10.72 o 
 -12   2   4       31.17       41.48      9.48 o 
 -11   2   4     1112.26     1006.83     14.91 o 
 -10   2   4       93.04       94.87      6.46 o 
  -9   2   4       85.46       93.49     10.90 o 
  -8   2   4       18.85       26.27      9.68 o 
  -7   2   4        9.18        9.39      7.59 o 
  -6   2   4        3.83        7.26      6.98 o 
  -5   2   4     6153.84     6489.37    100.23 o 
  -4   2   4      242.85      209.08      5.99 o 
  -3   2   4      180.29      157.16      4.93 o 
  -2   2   4      737.32      794.96      6.29 o 
  -1   2   4     1442.05     1405.53     15.15 o 
   0   2   4     4946.12     4800.36     21.29 o 
   1   2   4     3360.01     3328.30     16.00 o 
   2   2   4      705.02      654.88      3.34 o 
   3   2   4        2.00        3.48      1.93 o 
   4   2   4      941.58      973.13      4.79 o 
   5   2   4      207.91      217.61      2.62 o 
   6   2   4      201.95      227.82      3.26 o 
   7   2   4       77.78       82.63      2.90 o 
   8   2   4      713.83      709.55      7.58 o 
   9   2   4      693.44      647.64     10.74 o 
  10   2   4       20.58       21.40      7.43 o 
  11   2   4       59.75       65.04      8.44 o 
  12   2   4      210.35      219.67     11.76 o 
  13   2   4      118.43      114.55     16.11 o 
 -14   3   4        7.45        1.47     10.34 o 
 -13   3   4        3.68       10.62      8.00 o 
 -12   3   4       14.90       19.54      9.86 o 
 -11   3   4       12.30       20.06      7.09 o 
 -10   3   4       50.49       47.45      5.25 o 
  -9   3   4      291.78      349.57      6.59 o 
  -8   3   4       17.91       20.71      5.48 o 
  -7   3   4      136.79      137.73      5.78 o 
  -6   3   4     1282.56     1418.49     11.16 o 
  -5   3   4      137.48      143.19      4.84 o 
  -4   3   4     1452.31     1540.30     13.04 o 
  -3   3   4        0.76        2.61      2.69 o 
  -2   3   4      333.71      324.88      3.00 o 
  -1   3   4      265.68      264.14      2.82 o 
   0   3   4     8287.54     8311.09     25.11 o 
   1   3   4      524.53      507.53      2.85 o 
   2   3   4       67.18       63.67      2.43 o 
   3   3   4       52.07       42.89      3.22 o 
   4   3   4      512.86      555.38      4.58 o 
   5   3   4        3.36        3.54      1.46 o 
   6   3   4       99.43      109.33      2.52 o 
   7   3   4       70.07       73.97      2.92 o 
   8   3   4      197.53      212.69      6.30 o 
   9   3   4        0.20        9.46      7.65 o 
  10   3   4      829.12      802.76     12.55 o 
  11   3   4      108.21      122.44      8.83 o 
  12   3   4      111.34      101.21     11.01 o 
 -14   4   4        9.46       16.10      8.30 o 
 -13   4   4       54.65       58.93      8.55 o 
 -12   4   4      375.25      402.15     10.11 o 
 -11   4   4       28.54       41.73      7.65 o 
 -10   4   4      271.30      281.90      6.92 o 
  -9   4   4      721.71      716.51      8.72 o 
  -8   4   4      366.90      359.68      7.00 o 
  -7   4   4      450.60      452.26      8.94 o 
  -6   4   4        2.44       13.04      3.73 o 
  -5   4   4       97.58       96.81      4.22 o 
  -4   4   4       63.83       53.90      2.48 o 
  -3   4   4     1820.22     1812.33      8.19 o 
  -2   4   4       24.49       27.99      1.91 o 
  -1   4   4      266.26      289.19      3.82 o 
   0   4   4        2.74        4.30      1.56 o 
   1   4   4        3.35        3.88      1.96 o 
   2   4   4      422.71      470.96      3.32 o 
   3   4   4      353.60      325.74      5.69 o 
   4   4   4      311.14      321.42      3.66 o 
   5   4   4      141.94      136.35      2.67 o 
   6   4   4       12.85       16.99      2.02 o 
   7   4   4      169.28      162.84      4.89 o 
   8   4   4      673.84      652.94      7.43 o 
   9   4   4        4.16       23.82      8.57 o 
  10   4   4      316.39      296.84     10.37 o 
  11   4   4      640.20      644.46     12.68 o 
  12   4   4        0.31        3.30      8.39 o 
 -13   5   4        0.32        0.85      7.77 o 
 -12   5   4        7.72       11.47      7.20 o 
 -11   5   4       87.98       81.28      8.00 o 
 -10   5   4      118.95      110.28      5.47 o 
  -9   5   4     1425.04     1364.56      9.19 o 
  -8   5   4       35.38       42.49      4.35 o 
  -7   5   4       77.49       98.86      4.82 o 
  -6   5   4      107.63      120.12      3.25 o 
  -5   5   4       77.52       58.84      2.12 o 
  -4   5   4     2963.48     3184.74      7.62 o 
  -3   5   4      181.03      178.04      2.33 o 
  -2   5   4      592.83      639.52      3.78 o 
  -1   5   4      718.04      707.29      3.69 o 
   0   5   4      633.72      668.83      4.62 o 
   1   5   4      237.69      194.02      3.10 o 
   2   5   4      964.66      935.17      6.01 o 
   3   5   4      420.23      505.19      6.82 o 
   4   5   4      314.12      342.75      3.18 o 
   5   5   4      169.34      184.57      2.57 o 
   6   5   4      211.35      237.41      3.37 o 
   7   5   4       82.49       98.22      4.99 o 
   8   5   4       14.90       23.56      4.97 o 
   9   5   4     1031.42     1053.79     14.19 o 
  10   5   4       18.51       16.34      8.69 o 
  11   5   4       27.17       34.60      9.07 o 
  12   5   4       57.83       61.32      9.70 o 
 -13   6   4      128.54      129.16      8.78 o 
 -12   6   4       18.50       21.83      6.22 o 
 -11   6   4      259.98      232.41      7.36 o 
 -10   6   4        0.76        1.85      5.52 o 
  -9   6   4      640.52      642.36      8.05 o 
  -8   6   4      479.83      485.43      9.23 o 
  -7   6   4      248.78      234.96      5.99 o 
  -6   6   4      676.98      675.47      8.02 o 
  -5   6   4       97.02       81.52      3.51 o 
  -4   6   4       23.65       23.19      2.39 o 
  -3   6   4     1431.81     1576.83      6.00 o 
  -2   6   4     1486.77     1537.55      5.56 o 
  -1   6   4       78.89       65.12      3.19 o 
   0   6   4     2043.96     2059.07      6.62 o 
   1   6   4       29.10       34.20      2.86 o 
   2   6   4       32.76       38.18      3.19 o 
   3   6   4       79.44       71.90      3.21 o 
   4   6   4      959.34      996.94      6.37 o 
   5   6   4       38.64       43.48      2.10 o 
   6   6   4       67.24       74.13      4.11 o 
   7   6   4      455.29      474.46      9.11 o 
   8   6   4     1053.22     1029.65     11.57 o 
   9   6   4      352.53      367.38     10.96 o 
  10   6   4       29.72       32.56      9.02 o 
  11   6   4      459.85      495.13     12.58 o 
  12   6   4        0.71       14.80     10.91 o 
 -13   7   4       71.16       82.30      8.75 o 
 -12   7   4        8.84       11.68      6.44 o 
 -11   7   4        4.53        3.48      6.05 o 
 -10   7   4      194.49      184.30      7.13 o 
  -9   7   4     1520.42     1404.54     10.30 o 
  -8   7   4     1770.63     1748.56     14.62 o 
  -7   7   4     1901.78     1855.21     13.57 o 
  -6   7   4      845.84      843.44     10.12 o 
  -5   7   4      939.85     1023.45      6.54 o 
  -4   7   4       21.63       32.15      2.18 o 
  -3   7   4       30.44       22.99      2.88 o 
  -2   7   4      690.50      729.01      5.73 o 
  -1   7   4      118.86      165.18      3.99 o 
   0   7   4      144.99      155.50      4.76 o 
   1   7   4     1303.91     1336.04      7.66 o 
   2   7   4       80.99       59.78      3.82 o 
   3   7   4      335.16      339.02      4.59 o 
   4   7   4       82.53       78.77      2.60 o 
   5   7   4      940.29      925.25      5.96 o 
   6   7   4      265.65      264.78      5.47 o 
   7   7   4        0.20        8.30      5.20 o 
   8   7   4       91.21       90.10      5.75 o 
   9   7   4        5.71       16.65      6.41 o 
  10   7   4      232.61      257.12     10.91 o 
  11   7   4      148.85      127.57     10.09 o 
 -12   8   4       29.13       22.98      9.53 o 
 -11   8   4       40.97       35.09      7.36 o 
 -10   8   4      335.21      338.45      9.15 o 
  -9   8   4      129.47      114.78      6.71 o 
  -8   8   4      677.77      625.95      7.80 o 
  -7   8   4      175.27      156.25      5.29 o 
  -6   8   4      371.63      366.65      4.99 o 
  -5   8   4      577.61      581.97      5.09 o 
  -4   8   4       44.78       33.82      3.04 o 
  -3   8   4        3.38        5.53      1.99 o 
  -2   8   4     1074.39     1035.25      6.92 o 
  -1   8   4      317.14      329.38      5.71 o 
   0   8   4      959.43     1022.05      8.22 o 
   1   8   4        0.74        6.58      2.71 o 
   2   8   4       67.37       80.35      3.65 o 
   3   8   4       69.07       73.84      3.49 o 
   4   8   4       54.62       58.35      4.05 o 
   5   8   4       69.10       54.36      4.21 o 
   6   8   4     1157.61     1081.58      9.78 o 
   7   8   4        6.40        5.58      5.23 o 
   8   8   4       19.33       15.05      5.51 o 
   9   8   4      256.04      246.00      7.79 o 
  10   8   4      336.61      317.37     11.15 o 
  11   8   4        2.61        4.49      9.22 o 
 -12   9   4      222.85      246.22     11.92 o 
 -11   9   4        2.74        8.26     11.52 o 
 -10   9   4      133.18      117.75      8.17 o 
  -9   9   4      267.76      228.89      7.57 o 
  -8   9   4      227.19      228.54      5.94 o 
  -7   9   4      123.70      168.71      5.61 o 
  -6   9   4       75.81       81.76      4.57 o 
  -5   9   4      975.10      927.46      6.96 o 
  -4   9   4       30.19       24.86      3.51 o 
  -3   9   4       52.05       49.06      3.70 o 
  -2   9   4     1214.09     1311.03     12.55 o 
  -1   9   4       76.05       78.53      4.77 o 
   0   9   4      847.44      873.48      8.98 o 
   1   9   4        9.12        8.14      4.17 o 
   2   9   4      204.50      206.12      5.20 o 
   3   9   4        1.24        8.07      3.73 o 
   4   9   4      200.32      194.15      4.92 o 
   5   9   4       27.31       28.22      4.23 o 
   6   9   4      414.67      361.46      7.16 o 
   7   9   4       53.49       45.65      5.68 o 
   8   9   4       37.51       53.90      6.03 o 
   9   9   4      198.65      184.10      6.95 o 
  10   9   4       51.44       48.84      9.05 o 
 -11  10   4      182.67      200.64     13.40 o 
 -10  10   4       30.09       38.46     11.33 o 
  -9  10   4      901.88      804.47     13.28 o 
  -8  10   4      185.73      182.85      6.94 o 
  -7  10   4      447.88      413.54      8.05 o 
  -6  10   4      131.73      129.36      5.92 o 
  -5  10   4      148.12      143.94      6.09 o 
  -4  10   4       99.29      108.74      6.46 o 
  -3  10   4        0.51        4.80      4.90 o 
  -2  10   4     1519.19     1505.83     11.45 o 
  -1  10   4     1220.31     1190.14     10.64 o 
   0  10   4      212.03      224.87      7.78 o 
   1  10   4      290.56      266.72      5.80 o 
   2  10   4        3.04        3.76      3.90 o 
   3  10   4      810.56      743.77     10.64 o 
   4  10   4        1.28        4.86      4.65 o 
   5  10   4       18.39       22.37      4.92 o 
   6  10   4      125.93      131.61      7.16 o 
   7  10   4       72.32       78.66      6.94 o 
   8  10   4       83.65       79.79      7.20 o 
   9  10   4        0.56        9.51      6.74 o 
 -10  11   4       64.47       47.65     11.83 o 
  -9  11   4      148.89      128.02      9.18 o 
  -8  11   4       31.89       44.54      6.95 o 
  -7  11   4      471.89      451.68      8.33 o 
  -6  11   4       40.70       39.95      6.00 o 
  -5  11   4      300.00      309.98     10.26 o 
  -4  11   4      902.45      889.05     11.35 o 
  -3  11   4      199.12      210.22      7.53 o 
  -2  11   4      326.75      339.41      9.55 o 
  -1  11   4      279.51      295.31      7.41 o 
   0  11   4       84.28       89.04      6.38 o 
   1  11   4       70.27       85.18      6.41 o 
   2  11   4      184.69      195.81      6.55 o 
   3  11   4      330.46      379.98      8.02 o 
   4  11   4       12.10       14.41      6.00 o 
   5  11   4       85.88       61.63      6.11 o 
   6  11   4      146.70      132.82      9.16 o 
   7  11   4       10.92       17.36      7.92 o 
   8  11   4      196.85      215.37      9.88 o 
  -9  12   4       52.27       74.85     16.52 o 
  -8  12   4        4.58       14.61      8.30 o 
  -7  12   4       14.83       20.10      8.35 o 
  -6  12   4      290.24      280.79      8.61 o 
  -5  12   4      345.64      308.67      8.06 o 
  -4  12   4        0.13        5.44      6.37 o 
  -3  12   4       99.71       88.92      6.81 o 
  -2  12   4       58.82       44.07      6.17 o 
  -1  12   4       95.68       94.97      6.50 o 
   0  12   4      278.61      271.71      7.54 o 
   1  12   4      181.69      198.11      7.56 o 
   2  12   4       75.68       79.51      7.36 o 
   3  12   4       85.38       75.89      6.77 o 
   4  12   4      171.25      146.92      7.04 o 
   5  12   4       39.42       34.77      7.38 o 
   6  12   4        0.04        4.85      9.54 o 
   7  12   4        6.98       10.60      8.39 o 
  -8  13   4        8.72       20.07     10.74 o 
  -7  13   4        8.72        2.94      8.19 o 
  -6  13   4       76.94       66.90      8.92 o 
  -5  13   4       19.47       21.31      6.36 o 
  -4  13   4        3.04       10.66      7.14 o 
  -3  13   4      209.34      185.07      8.53 o 
  -2  13   4       19.54       15.74      7.56 o 
  -1  13   4        0.70        7.30      6.43 o 
   0  13   4        0.14        5.62      5.84 o 
   1  13   4      327.15      332.35      9.93 o 
   2  13   4       15.33       16.57      7.30 o 
   3  13   4        0.19        5.78      6.46 o 
   4  13   4       92.87       97.71      7.04 o 
   5  13   4       75.99       79.17      7.83 o 
   6  13   4        5.57       12.80      8.95 o 
  -6  14   4       44.52       57.66      9.15 o 
  -5  14   4        5.34       13.04      7.03 o 
  -4  14   4        0.33        0.99      7.61 o 
  -3  14   4        9.80       12.68      7.91 o 
  -2  14   4      148.31      149.16      8.74 o 
  -1  14   4       46.27       43.34      7.40 o 
   0  14   4      100.83      105.96      8.71 o 
   1  14   4        0.15        4.51      7.30 o 
   2  14   4       10.70        5.11      7.68 o 
   3  14   4        0.33        6.40      8.13 o 
   4  14   4       26.31       30.51      7.82 o 
  -3  15   4        4.91        8.22      8.37 o 
  -2  15   4       30.33       35.64      7.55 o 
  -1  15   4        0.02        6.98      8.06 o 
   0  15   4        0.53        5.99      8.71 o 
   1  15   4       17.10       24.63      7.63 o 
   2  15   4        3.37        9.09      7.69 o 
 -13   0   5      102.96       78.29     19.79 o 
 -11   0   5      128.33      111.07     10.32 o 
  -9   0   5      481.67      498.99     18.93 o 
  -7   0   5     1494.40     1647.52     24.09 o 
  -5   0   5    12515.34    12201.99     51.62 o 
  -3   0   5     5459.38     5130.33     29.25 o 
  -1   0   5     8446.40     8332.25     32.69 o 
   1   0   5       23.39       18.75      2.78 o 
   3   0   5     1548.70     1579.37      7.17 o 
   5   0   5        0.45        3.09      3.87 o 
   7   0   5      539.53      479.81      8.76 o 
   9   0   5        0.00       -1.46      8.19 o 
  11   0   5      118.39      135.07     21.51 o 
 -14   1   5       11.83       19.68     14.29 o 
 -13   1   5        7.22        8.39     12.46 o 
 -12   1   5     1313.54     1247.23     18.91 o 
 -11   1   5      297.26      263.60      8.03 o 
 -10   1   5       67.52       66.63     10.90 o 
  -9   1   5        9.66       13.37     10.02 o 
  -8   1   5      669.46      665.06     13.68 o 
  -7   1   5        7.02       11.60      7.59 o 
  -6   1   5     1051.54     1142.15     21.51 o 
  -5   1   5      639.71      689.76     18.07 o 
  -4   1   5       23.42       44.65      5.48 o 
  -3   1   5     8040.51     7661.59     19.63 o 
  -2   1   5    10376.35     9925.19     28.39 o 
  -1   1   5       77.62       94.22      4.87 o 
   0   1   5    12551.50    12081.99     33.96 o 
   1   1   5     2670.56     2642.94      6.05 o 
   2   1   5      428.17      420.99      3.63 o 
   3   1   5       15.24        7.39      0.75 o 
   4   1   5      814.33      839.49      4.67 o 
   5   1   5      452.57      465.23      3.69 o 
   6   1   5      316.62      314.02      3.36 o 
   7   1   5       46.47       45.21      4.07 o 
   8   1   5       59.29       71.83      4.89 o 
   9   1   5       53.70       68.90      6.43 o 
  10   1   5      146.41      123.10      9.81 o 
  11   1   5      251.22      249.30     11.37 o 
  12   1   5       11.85       37.47     14.29 o 
 -14   2   5      191.40      194.22     15.78 o 
 -13   2   5       40.80       49.67      9.99 o 
 -12   2   5      250.41      215.20     10.96 o 
 -11   2   5       19.05       19.45      8.83 o 
 -10   2   5      432.18      476.69     14.82 o 
  -9   2   5       18.10       26.06     10.29 o 
  -8   2   5     1511.26     1506.28     22.37 o 
  -7   2   5      182.75      193.69      9.06 o 
  -6   2   5      478.65      491.67     10.29 o 
  -5   2   5       12.49       10.97      6.45 o 
  -4   2   5      109.60       90.36      7.31 o 
  -3   2   5       11.16       20.17      3.05 o 
  -2   2   5      290.12      293.64      5.06 o 
  -1   2   5      117.99      114.52      3.49 o 
   0   2   5       55.68       47.57      2.84 o 
   1   2   5     5868.48     5977.70     25.03 o 
   2   2   5      727.36      695.99      4.67 o 
   3   2   5      303.36      321.96      2.87 o 
   4   2   5       44.07       28.25      1.59 o 
   5   2   5      214.61      195.41      2.86 o 
   6   2   5      172.88      188.64      2.85 o 
   7   2   5       89.13       80.07      3.39 o 
   8   2   5      177.80      186.21      6.70 o 
   9   2   5        4.66        9.54      6.98 o 
  10   2   5       27.69       32.13      7.70 o 
  11   2   5       16.16       25.11      9.70 o 
  12   2   5        1.54       22.95     14.29 o 
 -14   3   5        4.22        5.96     10.54 o 
 -13   3   5        3.42       18.88     10.17 o 
 -12   3   5       11.56       16.66      7.18 o 
 -11   3   5       11.12       15.25      5.21 o 
 -10   3   5      494.26      444.37      9.73 o 
  -9   3   5      192.40      190.70      7.31 o 
  -8   3   5      115.94      123.30      6.50 o 
  -7   3   5      557.16      554.66      8.41 o 
  -6   3   5       67.49       77.29      5.12 o 
  -5   3   5       78.55       72.02      4.60 o 
  -4   3   5     2393.23     2467.47     10.99 o 
  -3   3   5      373.09      387.03      7.47 o 
  -2   3   5     5288.31     5051.04     14.44 o 
  -1   3   5     1745.75     1814.76      6.96 o 
   0   3   5      397.19      360.48      6.09 o 
   1   3   5      902.33     1024.76      4.88 o 
   2   3   5      184.61      223.93      2.82 o 
   3   3   5      105.54       71.53      2.52 o 
   4   3   5       17.77       13.08      1.45 o 
   5   3   5      506.64      509.52      4.63 o 
   6   3   5       96.12       96.84      2.31 o 
   7   3   5      186.12      166.87      4.94 o 
   8   3   5      227.12      237.11      8.61 o 
   9   3   5      441.27      450.80     10.43 o 
  10   3   5       68.45       69.64      8.55 o 
  11   3   5       20.19       25.77      8.47 o 
  12   3   5        0.03        5.35     10.25 o 
 -14   4   5       24.98       21.65      8.74 o 
 -13   4   5       30.55       40.11     10.67 o 
 -12   4   5      123.02      124.76      8.37 o 
 -11   4   5      468.05      478.02     10.29 o 
 -10   4   5        0.66        8.15      5.87 o 
  -9   4   5      202.02      191.80      9.06 o 
  -8   4   5        3.36        4.47      5.84 o 
  -7   4   5     1014.15      994.22     14.27 o 
  -6   4   5       50.75       47.13      4.22 o 
  -5   4   5      126.28      126.71      4.50 o 
  -4   4   5      287.05      292.94      4.02 o 
  -3   4   5     1887.75     2150.22      7.06 o 
  -2   4   5     2837.03     2691.32      8.49 o 
  -1   4   5        8.62       20.01      2.29 o 
   0   4   5      132.67      122.45      2.59 o 
   1   4   5      746.22      772.05      3.90 o 
   2   4   5       27.64       33.48      2.62 o 
   3   4   5     3062.72     3279.44     11.74 o 
   4   4   5       35.57       34.52      2.55 o 
   5   4   5       64.97       59.68      1.47 o 
   6   4   5      262.61      263.24      3.53 o 
   7   4   5      377.20      378.67      6.10 o 
   8   4   5       62.19       71.54      7.91 o 
   9   4   5     1043.69     1004.31     13.71 o 
  10   4   5      826.38      819.45     13.38 o 
  11   4   5       25.18       22.63      8.61 o 
  12   4   5       14.26       20.57     10.99 o 
 -14   5   5      103.88      133.49      8.06 o 
 -13   5   5       10.33       23.52     10.04 o 
 -12   5   5        9.94       14.55      7.48 o 
 -11   5   5        0.06        9.16      6.27 o 
 -10   5   5      416.75      420.59      8.27 o 
  -9   5   5      358.90      353.72      7.37 o 
  -8   5   5       55.52       56.76      5.50 o 
  -7   5   5       61.86       67.38      3.74 o 
  -6   5   5       47.18       57.52      3.14 o 
  -5   5   5      473.22      537.59      4.73 o 
  -4   5   5     2432.64     2602.99      7.23 o 
  -3   5   5       15.17       16.44      2.11 o 
  -2   5   5        0.93        4.33      2.01 o 
  -1   5   5      203.13      212.94      2.20 o 
   0   5   5       56.10       59.22      2.11 o 
   1   5   5      467.02      473.24      3.54 o 
   2   5   5      153.92      171.47      2.88 o 
   3   5   5     1378.51     1380.12     10.18 o 
   4   5   5      132.69      137.38      3.36 o 
   5   5   5        0.39        3.72      1.30 o 
   6   5   5      571.00      587.60      7.31 o 
   7   5   5      226.32      205.91      5.90 o 
   8   5   5      761.45      755.64      9.92 o 
   9   5   5     1716.43     1725.23     16.99 o 
  10   5   5       63.54       62.85      9.12 o 
  11   5   5      112.51      122.38      9.85 o 
  12   5   5        1.10        3.89      9.00 o 
 -13   6   5      195.93      233.99      9.09 o 
 -12   6   5       19.84       21.34      6.33 o 
 -11   6   5       86.11       97.33      6.85 o 
 -10   6   5       50.68       49.84      4.88 o 
  -9   6   5      905.50      848.98     11.16 o 
  -8   6   5     1133.67     1162.90      9.29 o 
  -7   6   5      494.39      474.16      8.25 o 
  -6   6   5       72.04       60.21      2.52 o 
  -5   6   5       37.60       49.18      2.44 o 
  -4   6   5      183.93      170.17      2.77 o 
  -3   6   5      136.66      164.51      2.82 o 
  -2   6   5      162.85      197.14      3.01 o 
  -1   6   5      139.61      108.96      2.45 o 
   0   6   5        0.06        1.40      1.59 o 
   1   6   5       18.47       36.66      2.86 o 
   2   6   5      538.47      640.12      6.80 o 
   3   6   5       11.09       10.26      2.28 o 
   4   6   5      460.25      455.90      5.62 o 
   5   6   5      221.36      195.08      3.40 o 
   6   6   5      622.70      592.08      8.46 o 
   7   6   5     1674.61     1528.73     11.25 o 
   8   6   5      601.25      611.89      8.38 o 
   9   6   5      418.96      423.44     11.18 o 
  10   6   5      692.14      644.05     14.40 o 
  11   6   5       31.39       41.08      9.89 o 
 -13   7   5       56.59       44.76      9.85 o 
 -12   7   5       48.31       71.02      6.83 o 
 -11   7   5        6.03        5.33      6.02 o 
 -10   7   5       21.99       28.23      6.05 o 
  -9   7   5       34.32       35.12      5.36 o 
  -8   7   5     4273.35     4152.75     20.13 o 
  -7   7   5       98.82       94.68      4.92 o 
  -6   7   5      770.66      779.67      7.87 o 
  -5   7   5       32.25       32.66      3.12 o 
  -4   7   5        0.13        0.26      1.99 o 
  -3   7   5      332.20      321.94      3.69 o 
  -2   7   5     1353.45     1516.67      6.07 o 
  -1   7   5      389.54      363.27      5.15 o 
   0   7   5     1205.68     1164.80      7.58 o 
   1   7   5       36.75       37.42      3.43 o 
   2   7   5       65.82       65.03      3.54 o 
   3   7   5      238.54      250.98      4.13 o 
   4   7   5        8.83       14.72      3.89 o 
   5   7   5      256.40      248.16      4.70 o 
   6   7   5      346.09      300.09      7.15 o 
   7   7   5       18.95       22.23      5.62 o 
   8   7   5      226.58      209.43      6.88 o 
   9   7   5        3.72       14.41      8.75 o 
  10   7   5      163.53      171.42     10.39 o 
  11   7   5       18.81       16.17      9.35 o 
 -12   8   5        1.84        5.77      7.51 o 
 -11   8   5       26.23       35.73      7.51 o 
 -10   8   5       35.13       42.64      7.47 o 
  -9   8   5      772.48      718.32     10.67 o 
  -8   8   5        8.14       12.27      6.04 o 
  -7   8   5      682.25      691.37      7.96 o 
  -6   8   5      789.93      794.40      7.35 o 
  -5   8   5       88.30       94.17      4.50 o 
  -4   8   5      194.42      184.83      4.18 o 
  -3   8   5      243.43      260.90      3.40 o 
  -2   8   5      239.45      246.92      4.48 o 
  -1   8   5      407.47      422.73      6.49 o 
   0   8   5      107.80      110.12      4.95 o 
   1   8   5      334.59      326.39      4.48 o 
   2   8   5        3.73        7.78      3.48 o 
   3   8   5      110.39      109.42      4.82 o 
   4   8   5        6.51        9.69      4.32 o 
   5   8   5      350.06      346.55      5.40 o 
   6   8   5        7.39        5.16      5.28 o 
   7   8   5        0.02        5.49      5.68 o 
   8   8   5        0.53        7.08      5.96 o 
   9   8   5       94.97      110.55      9.03 o 
  10   8   5      116.53      141.89     10.16 o 
 -12   9   5      311.10      305.12     16.23 o 
 -11   9   5      167.79      161.75      8.63 o 
 -10   9   5       23.12       23.53      7.49 o 
  -9   9   5       39.10       41.86      5.78 o 
  -8   9   5      545.25      494.03      7.25 o 
  -7   9   5      647.93      629.02      7.46 o 
  -6   9   5      112.65       93.18      4.82 o 
  -5   9   5      543.17      528.03      6.57 o 
  -4   9   5      166.37      146.66      4.12 o 
  -3   9   5      225.05      242.35      4.83 o 
  -2   9   5       29.18       27.83      4.51 o 
  -1   9   5     2189.32     2124.74     11.24 o 
   0   9   5       64.24       59.12      4.85 o 
   1   9   5       18.99       22.77      4.81 o 
   2   9   5      375.60      367.22      6.40 o 
   3   9   5      365.74      389.10      5.86 o 
   4   9   5       62.51       66.44      4.33 o 
   5   9   5      394.87      378.04      5.77 o 
   6   9   5       42.27       30.31      5.49 o 
   7   9   5       12.79        8.55      5.94 o 
   8   9   5       43.14       36.36      6.27 o 
   9   9   5      151.49      154.88      9.64 o 
  10   9   5        0.84        5.63      9.20 o 
 -11  10   5        2.23       13.62     11.88 o 
 -10  10   5        2.71        8.26      8.57 o 
  -9  10   5       61.13       66.86      7.03 o 
  -8  10   5        0.39       10.92      6.14 o 
  -7  10   5       23.51       27.61      5.72 o 
  -6  10   5      172.03      159.66      5.23 o 
  -5  10   5      169.22      163.29      5.45 o 
  -4  10   5       81.37       86.59      4.11 o 
  -3  10   5        5.53        7.21      4.50 o 
  -2  10   5      288.05      277.00      6.54 o 
  -1  10   5      173.54      166.37      5.59 o 
   0  10   5     1508.94     1427.39     16.37 o 
   1  10   5       26.54       28.02      5.12 o 
   2  10   5       61.10       54.68      6.24 o 
   3  10   5      277.49      237.99     10.21 o 
   4  10   5      184.66      163.73      5.67 o 
   5  10   5      884.53      776.02      9.01 o 
   6  10   5       46.95       46.50      6.43 o 
   7  10   5        6.33        6.84      6.92 o 
   8  10   5       13.26       17.79      7.20 o 
   9  10   5       97.87       92.40     11.73 o 
 -10  11   5        5.62       11.18     11.45 o 
  -9  11   5        1.81        5.54      8.46 o 
  -8  11   5      138.82      146.48      7.99 o 
  -7  11   5        4.40       13.07      5.86 o 
  -6  11   5      146.59      159.28      7.83 o 
  -5  11   5     1027.02      974.23     11.84 o 
  -4  11   5        4.48       15.14      6.63 o 
  -3  11   5     1133.10     1076.56     12.82 o 
  -2  11   5     1302.94     1287.36     11.80 o 
  -1  11   5      644.69      619.77      8.86 o 
   0  11   5       31.30       31.00      6.00 o 
   1  11   5      557.62      564.43     11.78 o 
   2  11   5      228.36      213.11      9.94 o 
   3  11   5     1033.05      963.52     12.52 o 
   4  11   5        1.39        8.40      6.19 o 
   5  11   5       26.24       22.03      7.30 o 
   6  11   5        0.14       10.73      9.11 o 
   7  11   5       35.60       45.88      9.11 o 
   8  11   5       32.13       41.56      9.67 o 
  -9  12   5       64.96       83.58     11.67 o 
  -8  12   5       12.58       18.88      7.19 o 
  -7  12   5        0.10        6.36      6.89 o 
  -6  12   5      263.02      247.66      8.83 o 
  -5  12   5      139.04      123.81      7.07 o 
  -4  12   5        5.38       11.23      6.59 o 
  -3  12   5       34.28       27.96      6.54 o 
  -2  12   5       12.14       16.60      5.45 o 
  -1  12   5      459.63      412.34      8.25 o 
   0  12   5      175.06      181.54      7.05 o 
   1  12   5       97.75       99.64      9.45 o 
   2  12   5      231.80      253.64      9.29 o 
   3  12   5        8.68       18.21      7.01 o 
   4  12   5      273.15      289.04      8.29 o 
   5  12   5       71.75       90.41     10.20 o 
   6  12   5       60.77       83.12     10.34 o 
   7  12   5        0.13        6.45      9.59 o 
  -8  13   5       22.93       30.97      8.69 o 
  -7  13   5       14.63       21.31      8.70 o 
  -6  13   5       29.43       33.60      7.55 o 
  -5  13   5       92.02       96.64      7.15 o 
  -4  13   5       15.27       13.73      6.77 o 
  -3  13   5        0.32        8.63      6.69 o 
  -2  13   5      176.23      165.95      8.44 o 
  -1  13   5       56.87       64.38      6.70 o 
   0  13   5       40.30       35.04      7.32 o 
   1  13   5       70.69       75.71      8.58 o 
   2  13   5       89.93       96.64      7.69 o 
   3  13   5       13.09       23.07      7.31 o 
   4  13   5        7.92       12.00      6.96 o 
   5  13   5      130.89      156.09     11.49 o 
   6  13   5       90.62       93.49     11.15 o 
  -6  14   5       83.13       86.50      9.90 o 
  -5  14   5      301.31      319.22      9.76 o 
  -4  14   5       26.26       38.80      7.29 o 
  -3  14   5        4.55        6.97      7.91 o 
  -2  14   5      528.18      545.66     11.08 o 
  -1  14   5        0.33        2.82      8.81 o 
   0  14   5      213.00      201.39      9.03 o 
   1  14   5      123.02      126.92      8.90 o 
   2  14   5      102.74      138.21      8.29 o 
   3  14   5       76.08       85.79      7.95 o 
   4  14   5      146.68      145.88      9.53 o 
  -3  15   5       23.17       31.84      8.33 o 
  -2  15   5       54.30       54.13      9.34 o 
  -1  15   5      203.99      210.59     11.20 o 
   0  15   5       42.84       76.89     10.81 o 
   1  15   5       17.07       40.55      8.15 o 
 -14   0   6       68.23       72.27     19.79 o 
 -12   0   6      104.63      112.73     11.13 o 
 -10   0   6       43.74       44.74     15.49 o 
  -8   0   6       76.44      110.12     13.77 o 
  -6   0   6     2114.94     2081.13     24.95 o 
  -4   0   6     6139.78     5853.65     33.55 o 
  -2   0   6     2175.94     2201.57     19.79 o 
   0   0   6    24023.95    23888.94     59.86 o 
   2   0   6     1778.90     1787.73      6.69 o 
   4   0   6      491.54      536.08      6.35 o 
   6   0   6     1185.89     1342.25     10.26 o 
   8   0   6      305.27      310.92      8.30 o 
  10   0   6      195.99      184.17     11.59 o 
  12   0   6      243.95      283.05     24.95 o 
 -14   1   6       11.68       20.65     13.38 o 
 -13   1   6        0.95        5.92      9.35 o 
 -12   1   6      330.37      295.84     11.26 o 
 -11   1   6        0.02        0.86     10.95 o 
 -10   1   6       19.56       17.11     10.29 o 
  -9   1   6      146.48      136.29     11.24 o 
  -8   1   6        0.97        0.89      8.81 o 
  -7   1   6     2519.57     2541.91     20.98 o 
  -6   1   6       66.38      115.75      7.91 o 
  -5   1   6      308.48      268.11      7.91 o 
  -4   1   6       14.94       18.78      4.62 o 
  -3   1   6       32.50       34.70      3.64 o 
  -2   1   6     1162.45     1199.12      8.41 o 
  -1   1   6      716.34      681.40     10.95 o 
   0   1   6      885.79      846.11      4.94 o 
   1   1   6      669.28      682.18      4.42 o 
   2   1   6      120.59      153.58      2.37 o 
   3   1   6     2180.82     2383.94      5.35 o 
   4   1   6        3.95        4.54      1.22 o 
   5   1   6       17.15       24.48      2.17 o 
   6   1   6        2.36        4.15      1.99 o 
   7   1   6     1620.51     1640.50      9.55 o 
   8   1   6      113.92      119.92      6.68 o 
   9   1   6        8.58        9.77      6.35 o 
  10   1   6       24.50       26.31      9.29 o 
  11   1   6       23.12       26.24     13.99 o 
  12   1   6       87.57      103.52     15.78 o 
 -14   2   6       49.53       86.79     14.21 o 
 -13   2   6       26.46       22.54      9.71 o 
 -12   2   6       13.11       32.84      9.60 o 
 -11   2   6      201.39      196.15     12.98 o 
 -10   2   6       11.36       12.98     10.90 o 
  -9   2   6      104.25       92.64     10.63 o 
  -8   2   6      237.97      201.61     10.90 o 
  -7   2   6        2.55        7.41      7.84 o 
  -6   2   6      816.31      831.50     26.24 o 
  -5   2   6     3997.25     4182.45     42.59 o 
  -4   2   6      162.99      151.70      5.03 o 
  -3   2   6     3524.37     3425.52     25.42 o 
  -2   2   6       83.69      100.95      4.28 o 
  -1   2   6     1278.54     1210.91      9.94 o 
   0   2   6     1997.93     1939.28      9.94 o 
   1   2   6     8645.17     8842.57     20.49 o 
   2   2   6     7881.21     7905.72     23.02 o 
   3   2   6      967.20     1009.53      5.21 o 
   4   2   6      856.56      858.40      4.47 o 
   5   2   6      968.65     1026.75      4.73 o 
   6   2   6      276.59      271.72      3.66 o 
   7   2   6      151.21      178.50      5.72 o 
   8   2   6      318.24      309.36      7.80 o 
   9   2   6      216.59      235.81      8.65 o 
  10   2   6       33.11       38.85      9.70 o 
  11   2   6       72.22       74.31     10.50 o 
  12   2   6      276.59      297.01     17.03 o 
 -14   3   6        2.75       14.27     10.61 o 
 -13   3   6       31.34       37.75      9.83 o 
 -12   3   6       68.88       92.39      7.93 o 
 -11   3   6      292.84      262.83      9.08 o 
 -10   3   6      359.02      299.47      9.02 o 
  -9   3   6        4.49        4.79      6.10 o 
  -8   3   6      731.40      689.17     10.05 o 
  -7   3   6      248.63      217.68      8.12 o 
  -6   3   6        0.73        3.82      4.60 o 
  -5   3   6     1000.85      922.06      9.93 o 
  -4   3   6      539.92      560.01      6.12 o 
  -3   3   6     1844.44     1918.42     14.00 o 
  -2   3   6     1610.25     1679.07      7.83 o 
  -1   3   6     1225.70     1317.67      6.65 o 
   0   3   6     1035.82      972.80      6.09 o 
   1   3   6      158.10      144.38      3.21 o 
   2   3   6      378.02      400.10      3.73 o 
   3   3   6      570.82      606.78      4.86 o 
   4   3   6      195.84      184.46      3.14 o 
   5   3   6        1.73        2.16      2.70 o 
   6   3   6      130.87      139.73      3.94 o 
   7   3   6      582.84      562.98      7.25 o 
   8   3   6      198.12      203.86      8.68 o 
   9   3   6      244.10      239.53      9.33 o 
  10   3   6       32.33       36.71      8.25 o 
  11   3   6       70.79       80.62     10.38 o 
  12   3   6      207.79      190.69     12.14 o 
 -14   4   6       45.71       61.77     11.34 o 
 -13   4   6       84.34       93.86      8.46 o 
 -12   4   6       68.45       79.72      8.69 o 
 -11   4   6     2272.06     2209.49     16.03 o 
 -10   4   6       35.19       35.60      7.27 o 
  -9   4   6     1064.81     1034.51     13.09 o 
  -8   4   6      466.34      490.55     10.18 o 
  -7   4   6      330.68      332.88      6.59 o 
  -6   4   6        4.63        5.99      4.06 o 
  -5   4   6      208.04      175.45      4.46 o 
  -4   4   6        3.16       10.73      3.30 o 
  -3   4   6      739.12      811.40      5.55 o 
  -2   4   6      201.38      212.69      3.31 o 
  -1   4   6      156.39      189.48      3.37 o 
   0   4   6      447.66      414.58      4.64 o 
   1   4   6       49.43       64.80      2.51 o 
   2   4   6      142.55      157.75      3.26 o 
   3   4   6      672.72      659.06      6.37 o 
   4   4   6      563.30      494.59      5.20 o 
   5   4   6      577.03      520.35      4.90 o 
   6   4   6        7.82        8.34      3.43 o 
   7   4   6       99.90       87.41      4.78 o 
   8   4   6      246.96      253.16      9.43 o 
   9   4   6      120.13      128.69      9.16 o 
  10   4   6       18.42       27.04      8.39 o 
  11   4   6      114.43      115.67      9.64 o 
  12   4   6       11.00       14.82     10.25 o 
 -14   5   6       40.35       68.50      9.07 o 
 -13   5   6       36.40       42.25      6.99 o 
 -12   5   6      205.33      192.68      7.81 o 
 -11   5   6       46.94       52.22      5.53 o 
 -10   5   6       56.57       56.89      5.93 o 
  -9   5   6      959.71      868.47     12.60 o 
  -8   5   6       10.92       19.12      4.95 o 
  -7   5   6       27.14       35.69      4.73 o 
  -6   5   6       78.38      103.07      3.37 o 
  -5   5   6      181.51      165.66      3.32 o 
  -4   5   6     1070.75     1103.34      5.80 o 
  -3   5   6        1.05        4.12      2.25 o 
  -2   5   6      135.91      162.66      3.03 o 
  -1   5   6      685.45      708.27      4.61 o 
   0   5   6     2144.80     2150.63      8.50 o 
   1   5   6      304.73      302.02      3.21 o 
   2   5   6      235.68      342.96      3.46 o 
   3   5   6      310.87      355.07      6.24 o 
   4   5   6       67.24       60.88      5.31 o 
   5   5   6      177.28      173.26      2.87 o 
   6   5   6        3.63        5.41      4.76 o 
   7   5   6      392.62      348.05      6.64 o 
   8   5   6      451.83      435.43     10.86 o 
   9   5   6       93.00      112.07      9.35 o 
  10   5   6      251.84      233.82     10.61 o 
  11   5   6       77.85       93.43      9.55 o 
 -13   6   6      133.98      154.71      7.52 o 
 -12   6   6       24.90       27.31      6.71 o 
 -11   6   6        0.69       10.52      6.56 o 
 -10   6   6        0.34        3.34      4.95 o 
  -9   6   6        0.00        1.72      4.78 o 
  -8   6   6     1948.12     1891.84     11.50 o 
  -7   6   6      688.21      702.80      5.29 o 
  -6   6   6       43.69       44.70      2.65 o 
  -5   6   6      296.04      308.10      3.42 o 
  -4   6   6      149.60      138.91      3.58 o 
  -3   6   6       10.06       21.57      2.39 o 
  -2   6   6      600.04      660.68      4.51 o 
  -1   6   6      137.97      160.19      2.29 o 
   0   6   6     1236.86     1221.42      7.68 o 
   1   6   6      520.86      578.51      4.27 o 
   2   6   6      209.71      248.40      4.78 o 
   3   6   6      754.07      800.32      8.25 o 
   4   6   6      199.12      201.92      6.24 o 
   5   6   6      291.48      319.47      4.19 o 
   6   6   6       71.27       83.09      5.69 o 
   7   6   6       85.19       81.13      5.67 o 
   8   6   6      296.58      263.25     10.20 o 
   9   6   6       35.86       43.38      8.91 o 
  10   6   6      310.45      339.99     11.60 o 
  11   6   6      306.45      291.59     11.29 o 
 -13   7   6        7.75       10.50      7.88 o 
 -12   7   6        0.39        3.37      7.41 o 
 -11   7   6      118.73      108.35      6.86 o 
 -10   7   6        0.02        6.87      5.41 o 
  -9   7   6       18.58       22.62      5.63 o 
  -8   7   6       97.40      115.23      6.51 o 
  -7   7   6       19.08       16.76      4.61 o 
  -6   7   6      543.33      528.14      4.49 o 
  -5   7   6       85.98       77.42      2.78 o 
  -4   7   6      263.35      245.98      3.37 o 
  -3   7   6      790.89      778.74      5.04 o 
  -2   7   6       26.08       21.88      2.06 o 
  -1   7   6      935.05      889.95      7.93 o 
   0   7   6        0.16        3.79      2.15 o 
   1   7   6       99.44      134.84      3.49 o 
   2   7   6      420.94      412.82      5.64 o 
   3   7   6       45.80       45.44      4.90 o 
   4   7   6       61.61       77.16      4.75 o 
   5   7   6      155.67      160.52      5.32 o 
   6   7   6      871.49      847.44      9.32 o 
   7   7   6      365.01      347.09      7.33 o 
   8   7   6       16.01       11.25      6.53 o 
   9   7   6       43.50       48.68      8.96 o 
  10   7   6       62.29       60.68      9.54 o 
 -12   8   6      170.45      180.31      9.13 o 
 -11   8   6       83.34       61.66      7.88 o 
 -10   8   6       63.93       67.26      6.67 o 
  -9   8   6       92.28      100.46      6.16 o 
  -8   8   6      732.06      683.65      9.18 o 
  -7   8   6      772.53      756.72      8.80 o 
  -6   8   6      326.65      273.73      5.82 o 
  -5   8   6      425.54      435.03      6.14 o 
  -4   8   6       92.96       96.84      3.41 o 
  -3   8   6       56.39       44.80      2.56 o 
  -2   8   6       80.79       79.85      4.54 o 
  -1   8   6      568.86      521.18      6.64 o 
   0   8   6     2126.07     2089.36     10.14 o 
   1   8   6      296.50      287.29      4.31 o 
   2   8   6      132.14      138.67      4.18 o 
   3   8   6        8.79        8.79      4.83 o 
   4   8   6      186.38      172.40      5.41 o 
   5   8   6      129.12      129.42      5.23 o 
   6   8   6       54.60       47.99      5.74 o 
   7   8   6       49.39       57.10      6.17 o 
   8   8   6      329.18      303.12      7.74 o 
   9   8   6      222.77      241.91     10.34 o 
  10   8   6        3.45       16.94      9.37 o 
 -12   9   6       12.91        9.90      8.41 o 
 -11   9   6       16.33       14.57      7.99 o 
 -10   9   6      606.44      593.53      9.02 o 
  -9   9   6       16.06       19.48      5.99 o 
  -8   9   6      689.18      641.28      7.88 o 
  -7   9   6     1473.06     1348.78     10.53 o 
  -6   9   6        5.71        8.18      5.08 o 
  -5   9   6      652.26      633.46      7.67 o 
  -4   9   6       12.45       11.07      3.85 o 
  -3   9   6      243.12      247.57      5.70 o 
  -2   9   6      220.95      221.51      5.64 o 
  -1   9   6     1278.10     1229.14     10.04 o 
   0   9   6      698.31      707.45      7.26 o 
   1   9   6        1.09        2.29      4.54 o 
   2   9   6        0.77        3.51      5.93 o 
   3   9   6      324.94      320.91      8.06 o 
   4   9   6      174.57      159.39      5.55 o 
   5   9   6       30.76       25.82      5.64 o 
   6   9   6       73.55       74.72      6.13 o 
   7   9   6      157.74      139.37      6.88 o 
   8   9   6       19.72       21.95      6.13 o 
   9   9   6       17.74       21.32      8.82 o 
 -11  10   6      205.47      159.40      9.41 o 
 -10  10   6       63.08       67.16      8.31 o 
  -9  10   6       51.55       63.85      7.02 o 
  -8  10   6        7.36        9.10      5.22 o 
  -7  10   6       53.10       51.73      4.92 o 
  -6  10   6      196.86      171.21      6.14 o 
  -5  10   6       28.77       30.32      5.00 o 
  -4  10   6      147.48      141.94      5.43 o 
  -3  10   6       85.51       90.03      5.34 o 
  -2  10   6      622.18      591.25      7.44 o 
  -1  10   6     1579.53     1546.46     10.41 o 
   0  10   6      138.13      142.68      6.11 o 
   1  10   6     1752.36     1737.81     11.70 o 
   2  10   6       90.20      109.64      6.84 o 
   3  10   6      199.95      199.90      6.92 o 
   4  10   6      140.68      117.08      6.43 o 
   5  10   6      183.53      170.09      7.82 o 
   6  10   6       54.13       45.59      7.23 o 
   7  10   6        1.58        5.12      7.07 o 
   8  10   6        7.13       19.14      7.39 o 
   9  10   6       27.40       17.65     14.90 o 
 -10  11   6       32.11       32.45      8.08 o 
  -9  11   6        0.00        8.70      8.65 o 
  -8  11   6      217.45      229.84      7.34 o 
  -7  11   6       54.86       53.42      6.36 o 
  -6  11   6      322.56      275.36     10.24 o 
  -5  11   6      853.00      836.77      9.88 o 
  -4  11   6      353.27      338.88      8.23 o 
  -3  11   6       14.28       14.64      7.06 o 
  -2  11   6      136.15      150.49      6.81 o 
  -1  11   6      688.18      676.67      9.44 o 
   0  11   6        1.18        5.41      6.68 o 
   1  11   6      232.52      223.05      9.84 o 
   2  11   6      104.44       98.07      9.22 o 
   3  11   6      238.02      236.94      9.07 o 
   4  11   6      614.95      582.95      9.40 o 
   5  11   6       14.77       17.85      9.12 o 
   6  11   6       22.96       34.79      9.24 o 
   7  11   6       18.92       26.01      9.00 o 
   8  11   6       13.65       12.30      9.03 o 
  -9  12   6        0.73        6.77      7.47 o 
  -8  12   6        1.81       13.86      8.57 o 
  -7  12   6        6.93       15.12      7.46 o 
  -6  12   6      147.82      146.26      8.44 o 
  -5  12   6        2.07        9.70      7.36 o 
  -4  12   6        0.03       13.67      6.68 o 
  -3  12   6        5.73       10.42      6.30 o 
  -2  12   6        4.38       10.96      5.85 o 
  -1  12   6      215.67      197.58      7.23 o 
   0  12   6     1025.70      952.66     10.32 o 
   1  12   6       33.89       42.33      8.72 o 
   2  12   6      333.51      313.61     11.23 o 
   3  12   6      269.31      294.17     10.33 o 
   4  12   6       12.68       17.97      6.55 o 
   5  12   6       81.56       82.19     10.05 o 
   6  12   6        0.75       11.77      9.34 o 
   7  12   6       25.36       36.22     10.13 o 
  -8  13   6       10.19       31.45      8.82 o 
  -7  13   6       25.66       17.20      7.51 o 
  -6  13   6       20.62       30.92      7.64 o 
  -5  13   6        0.11        6.60      7.48 o 
  -4  13   6        3.02       10.39      6.65 o 
  -3  13   6        1.16        4.07      6.87 o 
  -2  13   6       70.65       79.07      7.75 o 
  -1  13   6        8.17       12.12      6.25 o 
   0  13   6       19.40       24.78      8.78 o 
   1  13   6      607.47      560.09     12.48 o 
   2  13   6       10.22       11.26      7.80 o 
   3  13   6      175.33      185.19      8.28 o 
   4  13   6      116.35      109.09      8.89 o 
   5  13   6        2.08        4.20     10.20 o 
  -6  14   6       11.96       20.48      8.00 o 
  -5  14   6       49.03       51.61      8.42 o 
  -4  14   6       78.85       84.45      7.68 o 
  -3  14   6      125.28      136.82      8.81 o 
  -2  14   6        0.93        7.69      7.75 o 
  -1  14   6       25.45       18.31     10.91 o 
   0  14   6        0.26        8.75      8.65 o 
   1  14   6        8.86       15.24      8.34 o 
   2  14   6       18.71       31.50      7.67 o 
   3  14   6       54.32       38.23      7.77 o 
  -2  15   6        3.96       12.34     10.26 o 
  -1  15   6       69.22       68.69     11.90 o 
   0  15   6        0.49        5.61      9.29 o 
 -13   0   7       16.65        6.88     18.07 o 
 -11   0   7        4.07        7.74     15.49 o 
  -9   0   7        4.73        2.58     13.77 o 
  -7   0   7       42.74       55.92     12.04 o 
  -5   0   7       24.40       11.18      9.46 o 
  -3   0   7      520.61      554.91     12.04 o 
  -1   0   7    14679.01    15157.16     50.04 o 
   1   0   7     3197.19     3339.79     14.40 o 
   3   0   7        1.15        4.15      2.28 o 
   5   0   7      264.07      223.07      5.54 o 
   7   0   7      399.48      370.53      7.44 o 
   9   0   7      435.07      397.79     12.89 o 
  11   0   7        0.99        2.58     19.79 o 
 -14   1   7      216.76      185.76     14.90 o 
 -13   1   7       31.62       29.02      9.35 o 
 -12   1   7      144.08       92.96     13.68 o 
 -11   1   7       74.92       81.70     11.85 o 
 -10   1   7        0.45        1.47     10.29 o 
  -9   1   7       37.01       28.36     10.02 o 
  -8   1   7        0.00        6.59      8.81 o 
  -7   1   7      110.58       84.42     15.92 o 
  -6   1   7        4.76       18.03      6.98 o 
  -5   1   7     1727.39     1545.96     12.06 o 
  -4   1   7       31.91       30.96      3.97 o 
  -3   1   7        6.11        3.44      5.48 o 
  -2   1   7       19.68       24.77      3.91 o 
  -1   1   7     2292.55     2194.67     22.10 o 
   0   1   7        9.88        7.93      2.42 o 
   1   1   7     2062.11     2067.15      6.05 o 
   2   1   7      819.10      825.87      5.01 o 
   3   1   7     2363.02     2412.55      5.72 o 
   4   1   7      171.26      154.12      2.59 o 
   5   1   7      203.02      190.07      3.46 o 
   6   1   7     1005.37      981.71      6.50 o 
   7   1   7      247.01      233.03      5.61 o 
   8   1   7      212.05      197.55      7.38 o 
   9   1   7       32.93       50.61      6.95 o 
  10   1   7        1.91        8.41      9.12 o 
  11   1   7        2.56       10.06     13.68 o 
  12   1   7       88.09       84.85     15.21 o 
 -14   2   7       86.72       92.20     10.99 o 
 -13   2   7        4.07       11.66      9.45 o 
 -12   2   7        2.25        0.00     16.35 o 
 -11   2   7      213.35      183.91     13.34 o 
 -10   2   7      777.97      795.40     17.00 o 
  -9   2   7       20.80       21.40      9.68 o 
  -8   2   7      729.17      768.64     14.56 o 
  -7   2   7      373.02      387.66     10.90 o 
  -6   2   7       67.53      123.13      7.84 o 
  -5   2   7     2769.01     3050.19     24.95 o 
  -4   2   7      257.55      229.41      4.98 o 
  -3   2   7      908.71      988.21      8.74 o 
  -2   2   7      491.17      488.09      6.61 o 
  -1   2   7     1822.16     1833.54     11.21 o 
   0   2   7     5130.32     5220.06     12.23 o 
   1   2   7        9.41        5.84      1.80 o 
   2   2   7       77.63       72.31      3.49 o 
   3   2   7       88.83       75.25      2.90 o 
   4   2   7       54.19       45.57      1.48 o 
   5   2   7      436.42      450.21      3.46 o 
   6   2   7       25.38       32.73      3.37 o 
   7   2   7        2.17        8.28      4.84 o 
   8   2   7       14.44       15.30      5.83 o 
   9   2   7      421.41      427.66     10.20 o 
  10   2   7       10.43        9.94      9.60 o 
  11   2   7        9.25       12.40      9.49 o 
  12   2   7      184.62      201.18     17.03 o 
 -14   3   7      235.47      261.48     12.84 o 
 -13   3   7        0.06       17.65      9.06 o 
 -12   3   7       74.36       76.41     12.73 o 
 -11   3   7        4.19        2.01      7.69 o 
 -10   3   7      297.32      295.21      9.36 o 
  -9   3   7      833.61      782.99     13.36 o 
  -8   3   7      605.83      565.11     11.94 o 
  -7   3   7       38.32       39.45      5.71 o 
  -6   3   7     1342.38     1493.23     16.09 o 
  -5   3   7     1771.35     1876.06     10.38 o 
  -4   3   7      336.74      311.77      4.91 o 
  -3   3   7     4771.54     5111.67     18.78 o 
  -2   3   7     1256.51     1442.35      9.31 o 
  -1   3   7      985.98     1042.44      7.76 o 
   0   3   7       69.09       63.36      3.04 o 
   1   3   7     3791.60     3762.32     11.17 o 
   2   3   7     3239.19     3296.74     16.18 o 
   3   3   7     1663.41     1699.95      8.21 o 
   4   3   7      538.18      621.02      4.95 o 
   5   3   7        0.55        3.15      3.20 o 
   6   3   7      426.08      413.59      6.45 o 
   7   3   7      955.93      912.01      9.81 o 
   8   3   7      180.05      178.81      8.81 o 
   9   3   7       12.24       27.21     10.71 o 
  10   3   7      224.02      213.10     11.77 o 
  11   3   7       13.84       16.10     10.38 o 
 -14   4   7       56.84       72.84     11.04 o 
 -13   4   7        8.72       26.37      7.84 o 
 -12   4   7       98.62       98.16      8.37 o 
 -11   4   7      189.33      196.78      8.90 o 
 -10   4   7     2560.37     2408.24     20.03 o 
  -9   4   7     1284.85     1321.77     17.51 o 
  -8   4   7        8.41        7.33      5.96 o 
  -7   4   7      108.55      110.37      5.47 o 
  -6   4   7       90.78      104.31      4.56 o 
  -5   4   7       80.53       96.34      4.12 o 
  -4   4   7       38.47       32.04      4.28 o 
  -3   4   7      186.68      232.55      4.37 o 
  -2   4   7       27.49       46.93      2.85 o 
  -1   4   7        0.56        4.30      2.78 o 
   0   4   7      317.06      371.75      4.49 o 
   1   4   7     2763.49     2904.10      9.08 o 
   2   4   7     1358.05     1361.45      6.75 o 
   3   4   7     2069.30     2195.28      9.02 o 
   4   4   7       33.97       28.23      3.37 o 
   5   4   7       42.92       60.92      3.47 o 
   6   4   7       46.76       55.84      4.49 o 
   7   4   7      605.85      617.78     15.15 o 
   8   4   7       62.18       56.92      8.31 o 
   9   4   7      361.64      350.63     11.05 o 
  10   4   7       23.08       25.03      8.91 o 
  11   4   7      191.38      187.03     12.35 o 
 -14   5   7       84.45      117.86      9.67 o 
 -13   5   7        7.31       17.05      6.74 o 
 -12   5   7       19.19       24.87      6.68 o 
 -11   5   7       49.09       56.63      5.95 o 
 -10   5   7      319.56      320.39      7.49 o 
  -9   5   7     1491.73     1472.00     15.27 o 
  -8   5   7      153.79      148.59      6.18 o 
  -7   5   7      100.86      121.40      5.23 o 
  -6   5   7       65.99       64.46      4.46 o 
  -5   5   7      508.03      444.81      5.47 o 
  -4   5   7      562.56      618.86      6.69 o 
  -3   5   7      130.65      109.83      3.19 o 
  -2   5   7      198.52      240.15      3.81 o 
  -1   5   7      688.24      681.23      6.33 o 
   0   5   7      252.11      237.06      3.58 o 
   1   5   7      725.47      787.67      4.76 o 
   2   5   7     1477.15     1426.59      7.56 o 
   3   5   7      339.12      297.41      5.19 o 
   4   5   7      186.37      179.62      5.18 o 
   5   5   7        1.30        4.41      3.05 o 
   6   5   7      242.56      217.65      6.03 o 
   7   5   7       25.43       20.02      4.73 o 
   8   5   7       94.26      107.02      8.92 o 
   9   5   7       18.19       21.12      8.47 o 
  10   5   7       63.36       74.78      9.21 o 
  11   5   7       30.68       42.33      9.48 o 
 -13   6   7       16.70       25.66      7.21 o 
 -12   6   7       77.61       81.65      7.28 o 
 -11   6   7      333.26      308.22      7.75 o 
 -10   6   7       46.49       44.16      5.65 o 
  -9   6   7        6.31       11.00      5.67 o 
  -8   6   7      151.53      153.76      7.52 o 
  -7   6   7      179.71      175.82      3.69 o 
  -6   6   7       48.84       53.20      3.09 o 
  -5   6   7      175.58      161.63      3.87 o 
  -4   6   7       58.04       58.30      2.92 o 
  -3   6   7      423.17      445.99      5.52 o 
  -2   6   7      488.24      526.41      4.81 o 
  -1   6   7       15.09       14.86      2.24 o 
   0   6   7       40.93       36.80      2.59 o 
   1   6   7        6.37        9.74      2.51 o 
   2   6   7      387.51      380.22      4.01 o 
   3   6   7        7.90       14.40      5.16 o 
   4   6   7     1578.26     1563.71     10.72 o 
   5   6   7      860.98      891.38      8.40 o 
   6   6   7        0.44       -1.46      5.08 o 
   7   6   7       41.61       44.23      5.36 o 
   8   6   7      629.60      581.55     11.93 o 
   9   6   7       61.98       67.66      9.02 o 
  10   6   7       10.51       25.43      9.12 o 
  11   6   7       78.89       87.43     10.07 o 
 -13   7   7        0.46        6.15      7.97 o 
 -12   7   7       33.71       33.94      7.76 o 
 -11   7   7       52.18       48.98      8.16 o 
 -10   7   7      299.06      290.53      6.89 o 
  -9   7   7      247.79      233.48      5.87 o 
  -8   7   7     1967.40     1891.47     12.63 o 
  -7   7   7      544.94      540.13      6.71 o 
  -6   7   7      257.99      269.69      4.42 o 
  -5   7   7      159.68      172.87      3.82 o 
  -4   7   7       26.50       35.82      2.70 o 
  -3   7   7        2.12        5.14      2.60 o 
  -2   7   7      756.51      794.30      5.64 o 
  -1   7   7      726.98      757.77      5.42 o 
   0   7   7      359.24      366.00      3.55 o 
   1   7   7      426.57      452.40      5.06 o 
   2   7   7      219.66      208.41      3.87 o 
   3   7   7      934.38      918.76      8.67 o 
   4   7   7      316.03      316.44      6.83 o 
   5   7   7        1.16        2.98      4.98 o 
   6   7   7      107.27       92.84      6.00 o 
   7   7   7       23.37       26.02      5.60 o 
   8   7   7        0.70       10.27      8.35 o 
   9   7   7      441.26      438.24     11.82 o 
  10   7   7       85.89       92.12      9.88 o 
 -12   8   7       61.56       83.49      8.59 o 
 -11   8   7       17.43       25.58      7.76 o 
 -10   8   7       12.95       14.89      6.25 o 
  -9   8   7        8.15        6.65      5.83 o 
  -8   8   7      111.08       97.30      6.55 o 
  -7   8   7      343.93      370.14      7.13 o 
  -6   8   7      100.05       69.58      5.02 o 
  -5   8   7       39.59       49.72      3.58 o 
  -4   8   7       26.99       24.79      2.94 o 
  -3   8   7        0.59        1.53      2.73 o 
  -2   8   7      375.64      376.98      5.51 o 
  -1   8   7      433.83      462.64      5.86 o 
   0   8   7      390.34      395.82      5.58 o 
   1   8   7      280.61      275.92      4.36 o 
   2   8   7      219.11      215.06      5.76 o 
   3   8   7      943.34      891.96      8.95 o 
   4   8   7      323.86      284.53      6.74 o 
   5   8   7      144.73      138.21      6.28 o 
   6   8   7       84.65      100.96      6.35 o 
   7   8   7        0.19        6.92      5.87 o 
   8   8   7       11.99       14.47      8.46 o 
   9   8   7        7.07       14.55      8.88 o 
  10   8   7       93.63       98.03      9.93 o 
 -12   9   7       15.97       28.20      7.53 o 
 -11   9   7      195.61      216.05      8.38 o 
 -10   9   7      136.96      142.51      6.92 o 
  -9   9   7       97.77      104.86      6.70 o 
  -8   9   7        4.84       13.19      6.16 o 
  -7   9   7       77.96       82.02      5.73 o 
  -6   9   7       59.25       50.37      5.46 o 
  -5   9   7       76.99       71.91      5.44 o 
  -4   9   7       92.01       85.66      5.52 o 
  -3   9   7       18.02       16.63      4.94 o 
  -2   9   7      547.58      518.27      7.03 o 
  -1   9   7      835.84      771.05      7.17 o 
   0   9   7      486.73      522.38      7.75 o 
   1   9   7       17.64       20.05      4.94 o 
   2   9   7      439.79      396.32     11.16 o 
   3   9   7      350.49      345.04      9.03 o 
   4   9   7       22.52       19.00      5.65 o 
   5   9   7      359.27      323.12      7.49 o 
   6   9   7      225.69      205.43      7.06 o 
   7   9   7       66.25       70.50      6.53 o 
   8   9   7       44.27       48.26      7.30 o 
   9   9   7       23.44       43.03      9.34 o 
 -11  10   7       11.34       18.07      9.10 o 
 -10  10   7        0.41        6.41      6.59 o 
  -9  10   7       98.41       94.47      6.55 o 
  -8  10   7        6.45        6.38      5.69 o 
  -7  10   7        1.72        3.23      5.48 o 
  -6  10   7       60.17       59.36      5.64 o 
  -5  10   7        3.33        2.16      5.44 o 
  -4  10   7      155.03      142.14      6.04 o 
  -3  10   7     1476.85     1378.25     11.63 o 
  -2  10   7      541.91      516.18      6.56 o 
  -1  10   7      377.60      373.62      6.58 o 
   0  10   7      232.11      210.74      6.70 o 
   1  10   7       93.70       87.14      6.71 o 
   2  10   7      326.73      314.06      8.69 o 
   3  10   7        8.51       12.14      6.60 o 
   4  10   7        0.31        3.81      6.90 o 
   5  10   7       18.71       17.48      7.30 o 
   6  10   7       79.62       64.53      7.38 o 
   7  10   7      179.05      169.09      8.30 o 
   8  10   7       63.27       64.71      9.03 o 
 -10  11   7      221.92      237.11     10.95 o 
  -9  11   7      193.34      192.26      9.42 o 
  -8  11   7      245.64      244.77      8.85 o 
  -7  11   7       16.20       18.24      6.47 o 
  -6  11   7       12.49       15.37      6.48 o 
  -5  11   7       39.59       38.16      7.07 o 
  -4  11   7       43.28       37.01      6.80 o 
  -3  11   7        4.39        4.58      5.58 o 
  -2  11   7       31.35       35.47      6.11 o 
  -1  11   7      301.55      299.37      7.68 o 
   0  11   7        0.10        4.69      6.94 o 
   1  11   7      404.00      380.17     10.94 o 
   2  11   7        6.10        8.63      8.82 o 
   3  11   7        9.15       12.21      7.23 o 
   4  11   7      178.02      148.66      8.02 o 
   5  11   7       17.32       19.27      9.12 o 
   6  11   7       56.42       72.69      9.97 o 
   7  11   7       32.97       40.02      9.25 o 
  -9  12   7       36.58       61.41     10.06 o 
  -8  12   7       81.42       89.20      7.99 o 
  -7  12   7       51.09       64.12      7.04 o 
  -6  12   7       27.80       27.51      6.73 o 
  -5  12   7       12.56       11.12      6.90 o 
  -4  12   7      333.18      345.20     10.51 o 
  -3  12   7      126.47      131.89      8.18 o 
  -2  12   7      150.69      161.57      7.20 o 
  -1  12   7       45.40       46.60      7.11 o 
   0  12   7       41.83       51.29      8.82 o 
   1  12   7      352.67      337.64     10.96 o 
   2  12   7        7.66        3.58      8.61 o 
   3  12   7        6.13        7.17      7.97 o 
   4  12   7       31.82       53.08      7.97 o 
   5  12   7       37.04       43.90      9.72 o 
   6  12   7       25.87       28.21      9.21 o 
  -7  13   7       17.55       20.25      7.80 o 
  -6  13   7      153.12      186.07      8.94 o 
  -5  13   7        6.15        6.55      7.42 o 
  -4  13   7        1.10        2.38      7.29 o 
  -3  13   7       82.47       84.53      7.68 o 
  -2  13   7      176.58      182.94      7.44 o 
  -1  13   7      449.47      439.55      9.86 o 
   0  13   7      167.21      166.14      9.60 o 
   1  13   7      200.16      203.90     10.93 o 
   2  13   7      265.30      287.04     10.15 o 
   3  13   7      356.46      381.35     10.61 o 
   4  13   7       61.11       56.42     10.80 o 
   5  13   7      148.52      150.27     10.51 o 
  -5  14   7       75.91       86.65      8.61 o 
  -4  14   7        4.02       18.42      8.38 o 
  -3  14   7       31.78       27.59      7.99 o 
  -2  14   7      187.24      195.22     10.30 o 
  -1  14   7       35.18       44.11      8.66 o 
   0  14   7      318.92      352.14     11.54 o 
   1  14   7       30.44       48.22      8.43 o 
   2  14   7      106.03      146.11      9.41 o 
   3  14   7        6.03       16.40      8.37 o 
 -14   0   8      466.68      557.49     26.67 o 
 -12   0   8      525.44      454.25     23.23 o 
 -10   0   8      291.49      283.91     18.07 o 
  -8   0   8      251.51      196.15     14.63 o 
  -6   0   8    11326.91    11459.53     56.78 o 
  -4   0   8      359.42      407.79     12.04 o 
  -2   0   8      670.35      667.61     13.77 o 
   0   0   8      245.25      292.69      5.34 o 
   2   0   8     3249.14     3541.41     10.62 o 
   4   0   8      200.72      222.47      3.72 o 
   6   0   8       72.51       91.26      5.32 o 
   8   0   8      269.93      291.71     12.09 o 
  10   0   8      104.39      104.96     21.51 o 
 -14   1   8        0.05       15.89     13.60 o 
 -13   1   8       16.79       16.05     12.37 o 
 -12   1   8       96.96       86.58     13.07 o 
 -11   1   8      196.26      155.72     12.78 o 
 -10   1   8       11.20        8.95     10.63 o 
  -9   1   8      203.33      196.26     11.85 o 
  -8   1   8      584.17      479.09     13.07 o 
  -7   1   8       87.58       81.21      8.81 o 
  -6   1   8      737.06      865.88     18.93 o 
  -5   1   8       29.40       22.28      4.61 o 
  -4   1   8      509.58      480.68      9.41 o 
  -3   1   8      463.23      513.83      7.15 o 
  -2   1   8      226.77      246.38      5.92 o 
  -1   1   8     1319.72     1421.23      8.78 o 
   0   1   8     6474.43     6438.95     16.57 o 
   1   1   8      369.62      449.15      5.53 o 
   2   1   8      359.78      314.95      4.11 o 
   3   1   8      942.65      975.96      4.85 o 
   4   1   8      325.36      284.52      3.12 o 
   5   1   8      561.78      571.02      4.66 o 
   6   1   8       37.77       48.08      3.56 o 
   7   1   8       33.63       42.85      5.12 o 
   8   1   8        9.61       16.97      6.39 o 
   9   1   8     1731.89     1757.55     23.30 o 
  10   1   8       48.78       46.87      9.49 o 
  11   1   8       26.69       16.35     14.60 o 
 -14   2   8      510.91      534.74     14.40 o 
 -13   2   8       82.55       61.19     13.34 o 
 -12   2   8       20.70       33.14     12.12 o 
 -11   2   8      321.90      238.73     13.95 o 
 -10   2   8       25.66       27.97     11.24 o 
  -9   2   8      622.64      593.63     18.93 o 
  -8   2   8     1335.42     1298.52     17.61 o 
  -7   2   8      324.25      395.39     11.14 o 
  -6   2   8      269.73      240.47      7.57 o 
  -5   2   8      632.08      631.70      8.01 o 
  -4   2   8      123.03      130.01      5.42 o 
  -3   2   8        0.19        0.82      4.42 o 
  -2   2   8      114.87      111.06      5.12 o 
  -1   2   8       62.05       61.41      3.93 o 
   0   2   8      291.45      358.84      5.48 o 
   1   2   8     8059.18     8074.52     14.35 o 
   2   2   8     2847.37     2891.35     14.29 o 
   3   2   8      341.35      319.76      3.81 o 
   4   2   8        0.00        3.29      1.11 o 
   5   2   8        6.68       12.70      2.04 o 
   6   2   8     1245.78     1185.36     16.54 o 
   7   2   8       53.28       51.00      5.27 o 
   8   2   8      100.75       99.09      5.83 o 
   9   2   8      314.36      311.81     12.69 o 
  10   2   8        2.89        4.42      9.87 o 
  11   2   8        6.02       10.65     10.33 o 
 -14   3   8       59.95       82.30     10.86 o 
 -13   3   8       58.13       55.94     12.73 o 
 -12   3   8        5.05        5.50      7.31 o 
 -11   3   8       27.11       13.89      7.21 o 
 -10   3   8       38.52       40.52      7.45 o 
  -9   3   8     1651.55     1608.23     30.54 o 
  -8   3   8      107.78      112.38      9.89 o 
  -7   3   8      532.63      478.70     11.37 o 
  -6   3   8      846.43      861.18     10.63 o 
  -5   3   8     2416.29     2539.73     11.81 o 
  -4   3   8        9.76       12.68      4.92 o 
  -3   3   8      910.11      924.89      9.52 o 
  -2   3   8      534.45      519.04      7.34 o 
  -1   3   8       15.46       18.65      3.09 o 
   0   3   8       23.28       20.96      3.04 o 
   1   3   8     2004.88     2010.40      8.25 o 
   2   3   8     1385.66     1356.56      9.30 o 
   3   3   8       98.11      107.99      3.54 o 
   4   3   8     1343.62     1293.36      5.88 o 
   5   3   8       29.69       44.03      3.67 o 
   6   3   8        2.72        9.14      3.68 o 
   7   3   8      262.30      257.55      7.11 o 
   8   3   8      993.84      954.49     12.82 o 
   9   3   8     1725.52     1786.44     22.47 o 
  10   3   8      381.86      351.16     13.04 o 
  11   3   8       50.50       62.88     11.13 o 
 -14   4   8      196.27      247.39     12.87 o 
 -13   4   8      234.09      242.26     12.29 o 
 -12   4   8       95.48       89.76      8.79 o 
 -11   4   8        0.03        5.77      7.45 o 
 -10   4   8       35.37       60.04      7.97 o 
  -9   4   8      145.63      149.13      8.10 o 
  -8   4   8       83.80       81.12      5.79 o 
  -7   4   8       96.45       97.87      4.96 o 
  -6   4   8      379.38      392.60      6.74 o 
  -5   4   8        6.74        3.02      3.46 o 
  -4   4   8     1522.20     1613.00     16.65 o 
  -3   4   8     1446.19     1516.15     11.81 o 
  -2   4   8      457.81      520.04      5.05 o 
  -1   4   8      184.86      178.47      3.76 o 
   0   4   8       96.17      101.10      3.61 o 
   1   4   8      160.74      153.71      3.02 o 
   2   4   8      143.98      138.68      3.75 o 
   3   4   8      361.23      380.67      5.01 o 
   4   4   8        0.66        3.12      3.96 o 
   5   4   8     1480.25     1400.17      9.41 o 
   6   4   8       10.11       14.34      3.88 o 
   7   4   8       43.58       33.58      7.67 o 
   8   4   8      150.56      150.83      8.96 o 
   9   4   8      123.58      135.81      9.39 o 
  10   4   8        1.93       10.05     10.56 o 
  11   4   8       44.68       52.32     11.13 o 
 -14   5   8       71.66       80.85      9.33 o 
 -13   5   8        0.70       12.57      6.89 o 
 -12   5   8      308.66      329.77      8.29 o 
 -11   5   8        8.01       16.43      5.74 o 
 -10   5   8      355.67      346.37      8.41 o 
  -9   5   8        3.32       15.38      6.32 o 
  -8   5   8       84.42       90.77      5.38 o 
  -7   5   8        5.42        5.32      4.53 o 
  -6   5   8      623.79      603.83      7.32 o 
  -5   5   8      311.86      270.37      4.60 o 
  -4   5   8     2260.19     2308.65     10.24 o 
  -3   5   8     1304.24     1406.02      8.16 o 
  -2   5   8      633.30      734.84      5.81 o 
  -1   5   8      247.93      258.13      4.74 o 
   0   5   8       61.99       56.51      3.35 o 
   1   5   8      284.75      297.24      3.67 o 
   2   5   8        2.59        3.98      1.57 o 
   3   5   8        1.06       -0.57      4.11 o 
   4   5   8        3.33        6.76      5.09 o 
   5   5   8       32.86       33.63      3.81 o 
   6   5   8      363.53      354.52      7.74 o 
   7   5   8        6.75        7.74      7.63 o 
   8   5   8      699.28      724.24     12.87 o 
   9   5   8       32.66       43.43      8.66 o 
  10   5   8       27.15       29.46      8.83 o 
 -13   6   8      146.25      173.03      8.33 o 
 -12   6   8       39.99       46.50      7.79 o 
 -11   6   8       14.62       22.25      5.97 o 
 -10   6   8        3.58        8.14      5.63 o 
  -9   6   8     1282.13     1238.86     10.47 o 
  -8   6   8      189.64      196.53      5.98 o 
  -7   6   8      102.76       88.17      3.55 o 
  -6   6   8       82.36       72.45      3.45 o 
  -5   6   8      328.23      356.02      4.69 o 
  -4   6   8        1.48       11.76      3.04 o 
  -3   6   8        2.99        4.52      2.97 o 
  -2   6   8       97.41       99.43      3.69 o 
  -1   6   8      242.16      293.63      3.77 o 
   0   6   8       64.57       69.36      2.85 o 
   1   6   8      219.78      224.75      3.50 o 
   2   6   8      640.94      594.36      5.95 o 
   3   6   8      300.30      283.89      5.88 o 
   4   6   8      557.51      541.70      7.59 o 
   5   6   8        0.01        3.45      4.83 o 
   6   6   8      181.85      193.38      6.18 o 
   7   6   8       27.60       28.59      6.35 o 
   8   6   8       49.59       48.94      8.69 o 
   9   6   8       20.77       22.25      8.81 o 
  10   6   8        9.51       18.33      9.34 o 
 -13   7   8      132.06      160.10     10.07 o 
 -12   7   8        3.55       15.73      8.32 o 
 -11   7   8       20.20       15.46      6.23 o 
 -10   7   8        5.02       12.77      5.50 o 
  -9   7   8      196.44      194.93      6.59 o 
  -8   7   8      544.84      517.29      7.01 o 
  -7   7   8      190.97      190.21      4.80 o 
  -6   7   8        0.25        4.54      2.56 o 
  -5   7   8        0.98        6.42      3.18 o 
  -4   7   8      219.36      205.46      3.93 o 
  -3   7   8        6.30       11.19      3.15 o 
  -2   7   8       69.26       65.48      3.29 o 
  -1   7   8        0.06        3.98      2.27 o 
   0   7   8      741.90      706.48      4.78 o 
   1   7   8       68.94       69.29      2.96 o 
   2   7   8       68.28       57.09      4.06 o 
   3   7   8       18.91       24.31      5.28 o 
   4   7   8     1067.50     1059.07     10.64 o 
   5   7   8      108.48      125.38      5.61 o 
   6   7   8      350.42      343.02      7.30 o 
   7   7   8        0.19        1.55      5.49 o 
   8   7   8       31.72       40.04      8.81 o 
   9   7   8        7.77       17.64      8.91 o 
  10   7   8      295.15      306.95     11.49 o 
 -12   8   8       69.99       70.85      7.45 o 
 -11   8   8        5.90       12.66      6.27 o 
 -10   8   8       25.02       35.96      6.80 o 
  -9   8   8       67.84       81.17      6.96 o 
  -8   8   8       28.18       32.57      6.57 o 
  -7   8   8     2774.33     2619.65     16.22 o 
  -6   8   8      195.00      212.72      4.33 o 
  -5   8   8      181.68      188.91      4.16 o 
  -4   8   8      321.60      340.36      4.45 o 
  -3   8   8       19.29       22.12      3.06 o 
  -2   8   8     1531.13     1552.52      9.46 o 
  -1   8   8       20.73       20.85      4.10 o 
   0   8   8     1708.36     1643.53      8.53 o 
   1   8   8      183.91      181.42      4.64 o 
   2   8   8      247.93      241.16      5.81 o 
   3   8   8      287.17      319.10      6.92 o 
   4   8   8       94.09       94.87      5.93 o 
   5   8   8        5.82       15.75      5.17 o 
   6   8   8     1462.92     1297.55     13.21 o 
   7   8   8      172.22      170.37      6.95 o 
   8   8   8        2.66       11.72      9.86 o 
   9   8   8        1.40       10.69      9.39 o 
 -12   9   8        3.47       14.86      7.47 o 
 -11   9   8      192.80      217.13      8.33 o 
 -10   9   8      224.90      218.63      7.89 o 
  -9   9   8        4.44        4.93      6.03 o 
  -8   9   8      198.33      172.13      7.09 o 
  -7   9   8       87.50       84.85      6.27 o 
  -6   9   8       70.72       63.41      5.76 o 
  -5   9   8        0.61        5.56      4.41 o 
  -4   9   8      960.14      970.76      8.28 o 
  -3   9   8      129.09      149.19      5.25 o 
  -2   9   8     1282.01     1258.32      9.52 o 
  -1   9   8     2444.99     2354.17     11.02 o 
   0   9   8      148.29      140.60      5.07 o 
   1   9   8       69.62       69.28      6.19 o 
   2   9   8      511.32      508.27     11.55 o 
   3   9   8      248.16      241.60      7.99 o 
   4   9   8        4.04        3.95      7.33 o 
   5   9   8        3.70        8.79      6.64 o 
   6   9   8       29.94       33.76      6.97 o 
   7   9   8       12.18       12.43      6.20 o 
   8   9   8       24.57       35.97      8.91 o 
 -11  10   8       13.02       21.89      7.56 o 
 -10  10   8       48.60       52.68      6.73 o 
  -9  10   8       79.66       83.45      6.95 o 
  -8  10   8        0.23        3.97      6.77 o 
  -7  10   8       25.28       18.82      5.67 o 
  -6  10   8      340.91      282.20      7.01 o 
  -5  10   8       51.37       40.47      5.54 o 
  -4  10   8      721.95      701.22      9.44 o 
  -3  10   8      230.87      235.37      5.92 o 
  -2  10   8      151.55      137.63      5.28 o 
  -1  10   8      491.60      470.35      6.73 o 
   0  10   8      236.34      224.33      6.06 o 
   1  10   8      279.57      291.39      8.11 o 
   2  10   8       31.81       28.46      6.64 o 
   3  10   8        6.08       11.52      6.71 o 
   4  10   8        1.01       -0.70      6.86 o 
   5  10   8      551.00      487.20      9.92 o 
   6  10   8       18.27       18.33      7.12 o 
   7  10   8        4.66        4.39      7.06 o 
   8  10   8       10.80       16.25     10.50 o 
 -10  11   8       23.97       24.22      7.64 o 
  -9  11   8        3.94        9.91      8.00 o 
  -8  11   8       25.67       41.42      8.00 o 
  -7  11   8      115.73      111.21      7.28 o 
  -6  11   8       13.35       11.94      6.85 o 
  -5  11   8       48.06       37.78      6.78 o 
  -4  11   8        0.04        3.90      7.00 o 
  -3  11   8       86.61       78.45      5.99 o 
  -2  11   8        0.31        3.85      5.74 o 
  -1  11   8        4.79        4.97      6.02 o 
   0  11   8        4.57        1.42      7.78 o 
   1  11   8      415.07      401.70     11.20 o 
   2  11   8      419.56      366.85     10.99 o 
   3  11   8       65.84       72.21      8.95 o 
   4  11   8      237.36      227.61      8.62 o 
   5  11   8       15.07       22.49      7.37 o 
   6  11   8       22.02       17.80      8.68 o 
   7  11   8        1.20        5.59      8.85 o 
  -9  12   8       22.07       45.80      8.68 o 
  -8  12   8        1.26       11.89      7.98 o 
  -7  12   8        0.00        4.67      6.90 o 
  -6  12   8        2.23        6.99      7.20 o 
  -5  12   8        4.84       11.56      7.66 o 
  -4  12   8       14.59       18.64      7.88 o 
  -3  12   8       75.46       66.26      6.88 o 
  -2  12   8      284.78      268.54      7.90 o 
  -1  12   8        2.33        3.97      7.87 o 
   0  12   8      336.17      331.71     10.57 o 
   1  12   8       50.10       49.81      9.19 o 
   2  12   8       12.49        6.44      8.61 o 
   3  12   8       22.32       27.38      8.04 o 
   4  12   8       15.34       16.94      9.28 o 
   5  12   8        4.20       12.65      9.22 o 
   6  12   8       13.92        4.56      9.76 o 
  -7  13   8        3.95       11.11      8.00 o 
  -6  13   8       32.88       42.42      8.30 o 
  -5  13   8       10.29       15.27      7.77 o 
  -4  13   8       64.08       73.15      8.14 o 
  -3  13   8       70.67       84.97      9.85 o 
  -2  13   8        0.27        7.76      6.80 o 
  -1  13   8        7.30        2.36      8.01 o 
   0  13   8      227.41      249.23     10.93 o 
   1  13   8      130.82      167.19     10.31 o 
   2  13   8      132.39      165.77      9.40 o 
   3  13   8       10.24       18.02      9.76 o 
   4  13   8       79.27       88.44     10.76 o 
  -5  14   8       92.84      103.45      8.43 o 
  -4  14   8      164.49      189.11      9.52 o 
  -3  14   8       31.29       36.12      8.21 o 
  -2  14   8        1.88        3.61      8.75 o 
  -1  14   8       22.95       31.65      9.14 o 
   0  14   8        0.13        4.46      8.85 o 
   1  14   8        0.99        8.32      9.67 o 
   2  14   8       19.13       36.84      8.59 o 
 -13   0   9       11.10       15.49     17.21 o 
 -11   0   9        8.69       -5.16     14.63 o 
  -9   0   9      292.20      335.53     18.07 o 
  -7   0   9     4031.27     3737.25     36.99 o 
  -5   0   9     1121.94     1012.99     17.21 o 
  -3   0   9      399.70      349.29     12.90 o 
  -1   0   9        2.57        9.28      5.57 o 
   1   0   9     1408.08     1470.94     17.69 o 
   3   0   9     1032.07      979.92      6.55 o 
   5   0   9      244.07      263.64      5.53 o 
   7   0   9        8.08       20.02      7.23 o 
   9   0   9      348.27      347.49     13.37 o 
  11   0   9       10.98        9.46     19.79 o 
 -14   1   9      118.70      121.47     14.29 o 
 -13   1   9       12.07       20.69     12.73 o 
 -12   1   9       85.65       83.43     12.46 o 
 -11   1   9        1.10        1.30     10.63 o 
 -10   1   9      571.93      574.49     15.50 o 
  -9   1   9      998.27      954.82     33.12 o 
  -8   1   9       50.70       35.52      9.68 o 
  -7   1   9       89.62       96.68      7.77 o 
  -6   1   9      260.14      261.75      6.86 o 
  -5   1   9       93.75       84.72      5.13 o 
  -4   1   9       38.78       65.09      6.98 o 
  -3   1   9      189.96      192.76      5.92 o 
  -2   1   9     1491.79     1519.12     11.36 o 
  -1   1   9       39.37       39.97      3.48 o 
   0   1   9     1904.22     1953.59     10.07 o 
   1   1   9      899.27      906.01      5.34 o 
   2   1   9      338.87      312.61      3.63 o 
   3   1   9      710.18      674.46      4.35 o 
   4   1   9      420.36      420.76      3.29 o 
   5   1   9      119.93      110.45      3.01 o 
   6   1   9      789.91      772.31      7.35 o 
   7   1   9      124.55      130.84      5.77 o 
   8   1   9       19.34       33.05      5.93 o 
   9   1   9        4.26       18.71      9.29 o 
  10   1   9       60.57       65.17      9.91 o 
  11   1   9       19.42       22.37     15.21 o 
 -14   2   9       88.86      123.99     11.34 o 
 -13   2   9       16.91       18.39     12.73 o 
 -12   2   9      610.88      559.71     17.00 o 
 -11   2   9       13.97       20.25     11.24 o 
 -10   2   9       92.62       94.01     11.14 o 
  -9   2   9       34.21       23.54      9.91 o 
  -8   2   9     1300.64     1250.20     17.52 o 
  -7   2   9      241.06      240.88      8.57 o 
  -6   2   9      370.18      375.01      7.57 o 
  -5   2   9     1658.16     1676.93     11.76 o 
  -4   2   9      781.23      807.28      9.41 o 
  -3   2   9       19.75       21.32      5.12 o 
  -2   2   9     2345.94     2387.59     14.22 o 
  -1   2   9     1510.97     1533.73     11.23 o 
   0   2   9      396.61      369.01      3.87 o 
   1   2   9     4101.90     4027.17     11.62 o 
   2   2   9      269.34      220.09      4.39 o 
   3   2   9        6.55       14.94      3.32 o 
   4   2   9      877.58      889.77      5.82 o 
   5   2   9      322.40      314.60      5.11 o 
   6   2   9      596.06      584.59      7.83 o 
   7   2   9      146.22      160.91      5.96 o 
   8   2   9      347.91      362.14     11.90 o 
   9   2   9       14.53       22.56      9.60 o 
  10   2   9       26.05       48.22     10.11 o 
  11   2   9       56.11       49.78     10.53 o 
 -14   3   9       32.70       57.77     10.96 o 
 -13   3   9      139.05      136.89     13.68 o 
 -12   3   9       14.31       16.93      7.76 o 
 -11   3   9      343.43      285.58      9.80 o 
 -10   3   9      618.06      527.00     16.35 o 
  -9   3   9      107.88      119.41     10.75 o 
  -8   3   9       53.36       57.09      9.07 o 
  -7   3   9       11.31       14.13      6.55 o 
  -6   3   9      277.80      329.01      6.23 o 
  -5   3   9        8.97        7.82      5.78 o 
  -4   3   9      401.00      444.41      7.92 o 
  -3   3   9     3473.75     3592.01     20.65 o 
  -2   3   9     1508.89     1507.65     11.99 o 
  -1   3   9     1401.30     1301.22      7.98 o 
   0   3   9       55.51       67.91      2.80 o 
   1   3   9      893.03      860.85      8.00 o 
   2   3   9      787.55      747.53      6.06 o 
   3   3   9      115.97      118.26      4.07 o 
   4   3   9       51.89       54.25      2.73 o 
   5   3   9       16.15       14.48      3.81 o 
   6   3   9      926.95      960.17      9.63 o 
   7   3   9        0.12        6.72      5.69 o 
   8   3   9      125.95      138.60      8.47 o 
   9   3   9      229.42      239.24     12.99 o 
  10   3   9        0.98       16.02     15.54 o 
  11   3   9        2.64        9.94     10.74 o 
 -14   4   9       79.73       99.01      9.07 o 
 -13   4   9       96.58      102.65     12.73 o 
 -12   4   9       90.45       86.94      8.18 o 
 -11   4   9      475.15      492.99     11.43 o 
 -10   4   9      354.31      333.00      9.96 o 
  -9   4   9     2314.65     2250.59     15.66 o 
  -8   4   9        0.87        4.22      4.90 o 
  -7   4   9       79.20       84.29      5.42 o 
  -6   4   9        0.25        4.36      3.80 o 
  -5   4   9        6.74        6.05      5.18 o 
  -4   4   9       80.97       87.54      5.57 o 
  -3   4   9      978.31      960.29     10.13 o 
  -2   4   9     2072.93     2085.66     10.00 o 
  -1   4   9        7.65        2.76      3.40 o 
   0   4   9        6.98        6.11      3.72 o 
   1   4   9      228.44      239.75      4.79 o 
   2   4   9     1132.27     1119.61      7.91 o 
   3   4   9       77.36       90.49      3.88 o 
   4   4   9       56.95       49.42      3.20 o 
   5   4   9      204.58      188.95      4.45 o 
   6   4   9       41.57       48.98      4.08 o 
   7   4   9        1.95        2.75      7.77 o 
   8   4   9      607.04      608.58     11.94 o 
   9   4   9     1353.02     1310.91     15.78 o 
  10   4   9      512.52      516.60     19.78 o 
 -13   5   9      121.85      137.27      8.88 o 
 -12   5   9       10.77       22.62      6.11 o 
 -11   5   9        0.23        5.38      6.30 o 
 -10   5   9       22.71       21.49      6.07 o 
  -9   5   9      495.26      468.22      8.38 o 
  -8   5   9        2.62        7.51      5.12 o 
  -7   5   9        2.20        1.94      4.58 o 
  -6   5   9       50.35       51.64      4.19 o 
  -5   5   9       14.71       16.24      3.97 o 
  -4   5   9      275.23      278.25      5.45 o 
  -3   5   9       21.43       27.20      3.63 o 
  -2   5   9       92.01       87.14      4.07 o 
  -1   5   9      291.50      328.22      5.27 o 
   0   5   9        0.02        1.37      3.78 o 
   1   5   9      353.59      354.90      4.85 o 
   2   5   9      152.35      164.74      4.39 o 
   3   5   9      623.44      633.15      6.15 o 
   4   5   9       80.57       72.40      5.61 o 
   5   5   9      208.06      208.51      4.67 o 
   6   5   9      279.33      269.82      7.38 o 
   7   5   9      128.43      108.18      8.55 o 
   8   5   9     1489.22     1466.40     16.89 o 
   9   5   9      157.63      139.69      9.70 o 
  10   5   9       91.33      109.92     11.90 o 
 -13   6   9        3.47       19.74      7.33 o 
 -12   6   9       35.53       44.44      6.57 o 
 -11   6   9      169.13      180.45      7.17 o 
 -10   6   9      143.63      147.18      6.19 o 
  -9   6   9      164.96      146.81      6.50 o 
  -8   6   9     1039.38     1028.03     10.32 o 
  -7   6   9      449.48      466.98      6.22 o 
  -6   6   9        0.01        1.80      3.59 o 
  -5   6   9      321.94      323.54      4.80 o 
  -4   6   9      266.61      264.92      4.57 o 
  -3   6   9       63.71       65.54      4.16 o 
  -2   6   9     1380.63     1372.41      8.19 o 
  -1   6   9      288.19      262.46      5.61 o 
   0   6   9      667.90      654.26      5.63 o 
   1   6   9      332.15      337.61      3.88 o 
   2   6   9        0.93        4.25      3.59 o 
   3   6   9      130.66      128.65      4.72 o 
   4   6   9      718.24      715.52      8.88 o 
   5   6   9        2.33        2.56      5.53 o 
   6   6   9        1.48       -0.17      6.46 o 
   7   6   9       13.84        5.86      8.02 o 
   8   6   9        3.30        3.95      8.59 o 
   9   6   9       14.51       23.97      8.80 o 
  10   6   9      113.85      107.53      9.96 o 
 -13   7   9       57.45       70.45      9.35 o 
 -12   7   9      177.04      208.78      9.85 o 
 -11   7   9       22.58       28.42      6.04 o 
 -10   7   9       28.86       32.23      6.09 o 
  -9   7   9      407.55      426.19      8.95 o 
  -8   7   9      146.37      156.95      7.58 o 
  -7   7   9        7.95        8.99      3.53 o 
  -6   7   9       21.14       27.94      3.46 o 
  -5   7   9      294.61      317.31      4.59 o 
  -4   7   9      304.37      282.71      4.84 o 
  -3   7   9      195.61      210.01      4.26 o 
  -2   7   9      818.42      844.38      6.74 o 
  -1   7   9      342.60      326.32      3.85 o 
   0   7   9      151.75      128.13      3.32 o 
   1   7   9      426.64      377.87      4.24 o 
   2   7   9        0.19        4.00      4.59 o 
   3   7   9      568.04      541.65      6.98 o 
   4   7   9      179.69      188.69      6.32 o 
   5   7   9       98.91      100.40      5.63 o 
   6   7   9        3.49        4.81      6.30 o 
   7   7   9       11.47        8.67      8.12 o 
   8   7   9      103.20      108.09      9.40 o 
   9   7   9      200.08      219.76     10.74 o 
 -12   8   9        0.09       20.87      7.87 o 
 -11   8   9        0.05        4.26      6.78 o 
 -10   8   9       72.35       85.60      7.44 o 
  -9   8   9        0.39        9.30      6.51 o 
  -8   8   9        5.11       17.41      6.65 o 
  -7   8   9     1026.04      979.19     10.59 o 
  -6   8   9       28.25       39.33      3.80 o 
  -5   8   9        1.63        4.95      3.47 o 
  -4   8   9        0.01        2.19      3.27 o 
  -3   8   9       59.85       52.67      4.37 o 
  -2   8   9       14.63       16.21      4.23 o 
  -1   8   9      290.36      298.96      5.51 o 
   0   8   9     1306.49     1282.21      8.63 o 
   1   8   9       52.67       42.34      4.91 o 
   2   8   9       15.38       16.06      4.98 o 
   3   8   9       84.41       82.86      5.87 o 
   4   8   9      143.91      142.14      6.17 o 
   5   8   9      294.12      264.08      6.64 o 
   6   8   9        1.54        8.23      5.80 o 
   7   8   9        0.02        4.66      6.86 o 
   8   8   9       17.12       27.43      8.96 o 
   9   8   9      264.18      287.13     11.67 o 
 -11   9   9       19.13       37.75      7.16 o 
 -10   9   9       37.04       38.08      7.03 o 
  -9   9   9       38.52       51.58      6.44 o 
  -8   9   9       20.86       15.71      6.32 o 
  -7   9   9       79.22       95.12      6.69 o 
  -6   9   9     1015.87     1000.41     14.19 o 
  -5   9   9       88.16       72.98      5.15 o 
  -4   9   9      529.31      524.83      7.11 o 
  -3   9   9        0.01        2.85      4.24 o 
  -2   9   9       16.49       22.50      4.54 o 
  -1   9   9      639.44      636.73      7.91 o 
   0   9   9       29.02       28.19      4.65 o 
   1   9   9       95.88       82.89      6.03 o 
   2   9   9       11.15       13.40      7.14 o 
   3   9   9      102.06      102.93      7.30 o 
   4   9   9      407.23      343.60      9.07 o 
   5   9   9      116.38      115.41      6.97 o 
   6   9   9       44.60       32.72      6.84 o 
   7   9   9        0.10        5.22      8.15 o 
   8   9   9       18.82       28.62     11.26 o 
 -11  10   9      213.31      230.11      9.07 o 
 -10  10   9      182.63      199.84      8.12 o 
  -9  10   9       28.92       27.04      6.92 o 
  -8  10   9       23.99       24.89      7.22 o 
  -7  10   9       37.76       36.44      5.91 o 
  -6  10   9      343.16      310.54      7.50 o 
  -5  10   9       41.07       36.71      5.79 o 
  -4  10   9      292.75      277.57      6.22 o 
  -3  10   9       38.42       35.18      4.90 o 
  -2  10   9        4.69        6.88      4.85 o 
  -1  10   9      553.67      507.13      7.23 o 
   0  10   9       19.86       26.45      5.92 o 
   1  10   9       52.40       42.15      6.98 o 
   2  10   9        0.21        5.38      7.67 o 
   3  10   9      235.80      207.44      8.41 o 
   4  10   9        4.08        0.94      7.68 o 
   5  10   9      120.89      121.61      8.02 o 
   6  10   9       19.82       22.30      7.33 o 
   7  10   9        4.52        8.30      7.16 o 
 -10  11   9        5.40       16.02      8.54 o 
  -9  11   9        1.74        7.56      8.96 o 
  -8  11   9      190.20      191.51      8.83 o 
  -7  11   9       48.84       44.08      6.76 o 
  -6  11   9       56.08       54.27      7.21 o 
  -5  11   9        0.49        4.57      6.78 o 
  -4  11   9      171.13      168.53      6.55 o 
  -3  11   9      127.47      107.85      6.40 o 
  -2  11   9      169.70      155.50      6.51 o 
  -1  11   9        1.71        8.46      6.69 o 
   0  11   9       48.34       43.99      8.48 o 
   1  11   9       64.52       63.87      7.33 o 
   2  11   9       24.72       25.07      6.90 o 
   3  11   9      109.65      119.13      8.05 o 
   4  11   9       35.03       50.87      6.87 o 
   5  11   9       18.87       15.63      7.81 o 
   6  11   9       15.44       27.15      7.70 o 
  -8  12   9       11.64       21.90      7.75 o 
  -7  12   9        0.34        7.82      7.36 o 
  -6  12   9      130.29      127.92      8.01 o 
  -5  12   9       52.67       55.95      7.64 o 
  -4  12   9      317.89      301.64      8.97 o 
  -3  12   9        3.04        3.68      6.43 o 
  -2  12   9      123.15      130.68      7.67 o 
  -1  12   9       15.35       14.26      7.74 o 
   0  12   9        8.95        8.10      8.40 o 
   1  12   9        3.97       13.72      9.10 o 
   2  12   9      138.88      159.01      9.87 o 
   3  12   9      116.55      139.90     10.51 o 
   4  12   9      302.47      297.53     11.78 o 
   5  12   9        7.36        7.67      9.55 o 
  -7  13   9        8.31       24.63      7.42 o 
  -6  13   9        1.28       12.14      6.98 o 
  -5  13   9        0.33        6.93      7.93 o 
  -4  13   9      169.11      184.58     10.05 o 
  -3  13   9      227.15      208.69     10.41 o 
  -2  13   9      177.11      160.18      9.51 o 
  -1  13   9      180.76      211.01     10.49 o 
   0  13   9       81.74       97.48      9.42 o 
   1  13   9      208.98      248.85     11.02 o 
   2  13   9      149.16      155.85     10.64 o 
   3  13   9        1.28       11.11     11.43 o 
  -4  14   9      141.56      159.68      9.00 o 
  -3  14   9       25.73       34.08      9.45 o 
  -2  14   9       53.70       58.86     11.01 o 
  -1  14   9       48.98       41.91      9.08 o 
   0  14   9       17.60       23.67      9.00 o 
   1  14   9        6.50       10.60      9.40 o 
 -14   0  10      104.17      117.00     20.65 o 
 -12   0  10      224.57      216.80     19.79 o 
 -10   0  10      113.21      116.14     15.49 o 
  -8   0  10     1178.91     1071.10     23.23 o 
  -6   0  10     1002.53      925.42     18.07 o 
  -4   0  10      289.09      259.82     12.04 o 
  -2   0  10      238.96      284.32      7.44 o 
   0   0  10     7558.95     7870.76     23.49 o 
   2   0  10       48.55       54.01      3.09 o 
   4   0  10      328.96      284.37      5.55 o 
   6   0  10      503.25      512.92     10.66 o 
   8   0  10      179.89      192.30      9.64 o 
  10   0  10      236.28      240.03     24.09 o 
 -14   1  10       49.66       56.35     13.07 o 
 -13   1  10       37.87       32.24     12.73 o 
 -12   1  10      115.69       99.35     12.78 o 
 -11   1  10       48.96       50.02     11.24 o 
 -10   1  10        8.90       14.01     10.53 o 
  -9   1  10      130.18      122.96     11.24 o 
  -8   1  10       10.76       26.10      8.07 o 
  -7   1  10     3476.66     3518.34     27.57 o 
  -6   1  10        0.00        4.46      5.66 o 
  -5   1  10      282.84      247.37      9.41 o 
  -4   1  10       36.71       43.09      7.30 o 
  -3   1  10        5.04       10.50      4.92 o 
  -2   1  10      194.71      196.81      6.20 o 
  -1   1  10     1373.42     1363.27      8.40 o 
   0   1  10      269.99      272.39      6.35 o 
   1   1  10       66.82       63.88      3.01 o 
   2   1  10        4.74        6.69      2.57 o 
   3   1  10       11.42       12.62      2.19 o 
   4   1  10      352.32      291.23      3.18 o 
   5   1  10      228.97      228.31      4.43 o 
   6   1  10      298.22      293.72      6.33 o 
   7   1  10      994.17      908.45      9.48 o 
   8   1  10      180.34      173.83      7.12 o 
   9   1  10       61.58       61.95      9.81 o 
  10   1  10       19.85       20.37      9.49 o 
 -14   2  10      251.46      294.65     16.11 o 
 -13   2  10        4.28        4.78     12.37 o 
 -12   2  10      208.85      199.73     13.68 o 
 -11   2  10       16.49       10.71     10.90 o 
 -10   2  10      179.06      163.42     12.12 o 
  -9   2  10      717.80      674.37     15.78 o 
  -8   2  10      259.37      285.41     12.62 o 
  -7   2  10        1.12        4.22      6.00 o 
  -6   2  10      810.81      830.03      9.85 o 
  -5   2  10     1652.39     1732.13     17.51 o 
  -4   2  10      316.75      305.79     11.04 o 
  -3   2  10      316.35      310.15      7.11 o 
  -2   2  10     1782.92     1886.20     13.54 o 
  -1   2  10     1018.35     1103.79     11.01 o 
   0   2  10     1823.81     1635.47      7.36 o 
   1   2  10      170.43      176.83      3.61 o 
   2   2  10     1467.72     1385.75      7.75 o 
   3   2  10      322.51      331.80      5.23 o 
   4   2  10        1.29        4.32      3.68 o 
   5   2  10       86.72       86.45      4.09 o 
   6   2  10      285.33      283.34      6.56 o 
   7   2  10        5.80       12.23      6.32 o 
   8   2  10       49.86       51.60      9.75 o 
   9   2  10       93.71       99.96     10.62 o 
  10   2  10        1.54        6.37      9.70 o 
 -14   3  10       85.37      122.35     16.35 o 
 -13   3  10       16.35       20.40      8.30 o 
 -12   3  10      132.31      125.98      8.83 o 
 -11   3  10       27.93       27.08      7.89 o 
 -10   3  10      830.77      747.01     25.38 o 
  -9   3  10      137.83      143.92      9.60 o 
  -8   3  10      619.70      603.18     11.49 o 
  -7   3  10      416.90      414.52      9.31 o 
  -6   3  10      114.27      121.74      5.51 o 
  -5   3  10       19.08       10.86      5.92 o 
  -4   3  10       22.15       12.58      5.57 o 
  -3   3  10     1042.44     1103.62     11.21 o 
  -2   3  10      371.47      425.72      8.07 o 
  -1   3  10      283.40      318.05      5.98 o 
   0   3  10       30.40       22.50      3.20 o 
   1   3  10     2431.32     2216.61      9.19 o 
   2   3  10     3585.45     3499.12     11.78 o 
   3   3  10      792.18      762.20      7.00 o 
   4   3  10      382.71      366.75      4.92 o 
   5   3  10       55.34       57.27      3.60 o 
   6   3  10     1818.06     1767.37     10.53 o 
   7   3  10        2.70        3.22      5.78 o 
   8   3  10        6.45       16.69      9.62 o 
   9   3  10       12.22       25.00     10.49 o 
  10   3  10        1.67       19.30     10.37 o 
 -14   4  10       47.65       73.24     10.32 o 
 -13   4  10        2.38        9.27      8.10 o 
 -12   4  10      129.75      126.53      9.02 o 
 -11   4  10      414.10      388.66     14.24 o 
 -10   4  10        0.00        7.77      5.94 o 
  -9   4  10      488.53      476.06     11.45 o 
  -8   4  10      460.50      432.25      7.88 o 
  -7   4  10       36.84       44.69      4.68 o 
  -6   4  10      176.93      198.60      6.53 o 
  -5   4  10      283.95      278.15      7.85 o 
  -4   4  10        0.27        9.32      7.27 o 
  -3   4  10        0.01        4.55      5.01 o 
  -2   4  10      701.04      635.90      7.29 o 
  -1   4  10        0.61        1.80      3.73 o 
   0   4  10      281.98      260.91      5.53 o 
   1   4  10      794.14      808.95      7.87 o 
   2   4  10      208.29      193.27      5.14 o 
   3   4  10        9.20       20.74      3.66 o 
   4   4  10      457.92      448.31      6.04 o 
   5   4  10        1.68        2.46      3.93 o 
   6   4  10       66.83       53.95      5.33 o 
   7   4  10       17.53       19.12      7.84 o 
   8   4  10      197.20      201.43      9.64 o 
   9   4  10      527.80      543.54     14.85 o 
  10   4  10      249.23      258.84     13.27 o 
 -13   5  10       52.02       66.78     11.08 o 
 -12   5  10       14.29       26.98      7.18 o 
 -11   5  10        0.00        6.87      6.10 o 
 -10   5  10       30.64       30.71      5.89 o 
  -9   5  10      756.71      719.59     13.03 o 
  -8   5  10      178.08      169.65      6.38 o 
  -7   5  10        3.51        4.52      4.63 o 
  -6   5  10      268.37      315.38      7.42 o 
  -5   5  10      391.48      402.10      7.51 o 
  -4   5  10       11.60        8.45      4.20 o 
  -3   5  10     1233.35     1205.11      8.58 o 
  -2   5  10       35.80       48.41      3.97 o 
  -1   5  10      223.36      205.75      4.29 o 
   0   5  10        0.46        4.35      3.60 o 
   1   5  10      391.06      402.60      5.82 o 
   2   5  10      324.39      338.55      5.03 o 
   3   5  10      126.65      121.65      4.51 o 
   4   5  10      419.64      425.39      7.10 o 
   5   5  10       46.05       43.47      4.12 o 
   6   5  10        6.87        9.58      6.83 o 
   7   5  10      125.39      109.71      8.75 o 
   8   5  10        9.30       16.06      8.52 o 
   9   5  10       34.72       56.94      9.17 o 
  10   5  10       11.57       15.67     10.91 o 
 -13   6  10        0.12        6.51      8.44 o 
 -12   6  10       14.95       18.55      5.75 o 
 -11   6  10        0.64        7.76      5.46 o 
 -10   6  10       19.87       19.96      5.93 o 
  -9   6  10      277.71      240.26      7.26 o 
  -8   6  10       32.04       32.58      4.25 o 
  -7   6  10      399.88      361.48      5.64 o 
  -6   6  10       14.21       15.22      3.97 o 
  -5   6  10      916.42      890.39      7.32 o 
  -4   6  10       43.33       48.75      3.86 o 
  -3   6  10      210.65      202.32      4.91 o 
  -2   6  10      134.20      142.74      4.12 o 
  -1   6  10       49.79       45.72      3.63 o 
   0   6  10      188.47      177.55      3.93 o 
   1   6  10       95.96       98.66      3.18 o 
   2   6  10      154.82      157.21      4.40 o 
   3   6  10      799.58      726.37      7.07 o 
   4   6  10       41.48       41.83      5.13 o 
   5   6  10        9.62        7.90      5.50 o 
   6   6  10       97.92       87.78      6.31 o 
   7   6  10        4.80        7.36      9.36 o 
   8   6  10       18.10       26.56      8.78 o 
   9   6  10      275.08      297.72     11.42 o 
 -12   7  10      169.78      200.25      8.34 o 
 -11   7  10       35.77       48.17      7.32 o 
 -10   7  10       70.44       79.79      6.93 o 
  -9   7  10        2.84        6.94      6.43 o 
  -8   7  10      405.22      386.85      7.71 o 
  -7   7  10        5.26        8.60      3.89 o 
  -6   7  10      145.34      163.77      4.64 o 
  -5   7  10       38.95       40.88      3.64 o 
  -4   7  10       19.16       20.31      3.42 o 
  -3   7  10       41.02       46.13      3.64 o 
  -2   7  10      345.54      380.96      5.48 o 
  -1   7  10        5.64        9.61      2.93 o 
   0   7  10      347.75      380.69      4.35 o 
   1   7  10      176.77      187.38      4.38 o 
   2   7  10      359.92      365.52      5.45 o 
   3   7  10      284.92      270.87      5.73 o 
   4   7  10      232.95      203.85      7.34 o 
   5   7  10       83.26       80.75      6.23 o 
   6   7  10       31.63       34.16      6.67 o 
   7   7  10       29.74       22.18      8.52 o 
   8   7  10       10.78       18.79      8.97 o 
   9   7  10      186.49      200.70     10.52 o 
 -12   8  10      204.96      228.61     10.64 o 
 -11   8  10        4.06       10.84      6.37 o 
 -10   8  10        2.34        4.68      5.97 o 
  -9   8  10      257.18      238.55      7.56 o 
  -8   8  10     1110.10     1027.30     10.42 o 
  -7   8  10      912.70      850.27      9.41 o 
  -6   8  10      662.79      612.53      6.83 o 
  -5   8  10        1.41        4.14      3.76 o 
  -4   8  10        0.00        3.51      4.44 o 
  -3   8  10       19.09       19.66      4.27 o 
  -2   8  10        2.76        2.66      4.16 o 
  -1   8  10     2358.28     2326.77     13.16 o 
   0   8  10        0.67       12.24      5.35 o 
   1   8  10       18.75       24.78      5.32 o 
   2   8  10      753.60      677.95      8.93 o 
   3   8  10        7.78        6.93      6.25 o 
   4   8  10        1.64        4.73      6.68 o 
   5   8  10      165.03      154.64      6.92 o 
   6   8  10        0.03        5.60      6.71 o 
   7   8  10      100.30       92.59      9.23 o 
   8   8  10       54.94       56.13      9.27 o 
 -11   9  10      151.94      207.23      8.36 o 
 -10   9  10      119.07      143.76      8.22 o 
  -9   9  10      113.78      124.57      7.91 o 
  -8   9  10       84.25       89.43      8.48 o 
  -7   9  10      878.77      819.70     12.73 o 
  -6   9  10     1986.82     1933.34     16.72 o 
  -5   9  10      229.06      207.20      5.35 o 
  -4   9  10      538.34      546.22      6.70 o 
  -3   9  10       28.87       29.75      4.48 o 
  -2   9  10      254.77      246.97      5.68 o 
  -1   9  10      210.94      193.64      5.51 o 
   0   9  10      210.07      205.96      6.41 o 
   1   9  10        0.85       -0.12      8.73 o 
   2   9  10       59.82       72.37      7.42 o 
   3   9  10       42.81       24.04      8.24 o 
   4   9  10        0.00        2.28      8.94 o 
   5   9  10      174.21      168.02      8.55 o 
   6   9  10       31.27       18.66      8.18 o 
   7   9  10       26.46       30.30     10.41 o 
 -10  10  10       55.34       58.48      7.35 o 
  -9  10  10        8.67       11.64      7.42 o 
  -8  10  10       18.97       22.20      7.36 o 
  -7  10  10       21.95       20.70      6.00 o 
  -6  10  10       67.33       83.10      6.56 o 
  -5  10  10      263.64      275.21      6.48 o 
  -4  10  10      417.43      444.85      6.47 o 
  -3  10  10       21.12       21.55      4.67 o 
  -2  10  10       36.13       32.39      5.10 o 
  -1  10  10      383.06      357.79      7.52 o 
   0  10  10     1418.98     1423.95     11.59 o 
   1  10  10      140.80      132.90      8.10 o 
   2  10  10      108.90      114.12      8.15 o 
   3  10  10       84.69       83.48      7.65 o 
   4  10  10       39.27       44.98      7.36 o 
   5  10  10      120.95      120.03      8.15 o 
   6  10  10       90.90       79.06      9.04 o 
   7  10  10       13.32       18.12     10.56 o 
  -9  11  10        5.50        5.52     10.84 o 
  -8  11  10       74.98       69.47      9.34 o 
  -7  11  10       16.31       20.27      7.29 o 
  -6  11  10       14.77       19.63      7.19 o 
  -5  11  10      132.30      136.03      7.78 o 
  -4  11  10       52.36       55.98      6.10 o 
  -3  11  10      199.91      180.35      6.20 o 
  -2  11  10       59.03       66.36      5.59 o 
  -1  11  10        1.95       10.16      6.29 o 
   0  11  10      204.40      206.64      8.53 o 
   1  11  10       74.54       75.41      8.38 o 
   2  11  10        5.28        1.78      6.95 o 
   3  11  10       40.79       52.47      7.86 o 
   4  11  10       77.85       70.70      8.02 o 
   5  11  10        9.14       11.87      7.59 o 
   6  11  10        6.83       13.76      7.47 o 
  -8  12  10        0.08        3.49     10.56 o 
  -7  12  10       12.77       19.04      7.57 o 
  -6  12  10      395.05      362.30      9.51 o 
  -5  12  10      162.19      163.49      8.15 o 
  -4  12  10       97.87       89.60      7.82 o 
  -3  12  10      129.65      132.63      6.82 o 
  -2  12  10       78.86       86.58      8.06 o 
  -1  12  10       21.28       27.13      8.72 o 
   0  12  10       43.00       54.05     10.49 o 
   1  12  10      259.44      258.11     11.80 o 
   2  12  10        2.39        7.86      9.00 o 
   3  12  10       29.03       33.95      9.50 o 
   4  12  10       42.45       34.86      9.57 o 
  -6  13  10        0.16       11.06      8.40 o 
  -5  13  10      102.93      102.85      8.22 o 
  -4  13  10      109.51      135.23      8.89 o 
  -3  13  10        6.13       23.19     10.91 o 
  -2  13  10       15.02       30.29      8.86 o 
  -1  13  10      102.25      110.16     10.72 o 
   0  13  10       13.45       22.30     10.74 o 
   1  13  10      392.44      445.32     13.44 o 
   2  13  10       96.64       88.51      9.86 o 
   3  13  10      161.70      179.13     11.74 o 
  -3  14  10       25.71       21.88     11.58 o 
  -2  14  10        0.24        1.63     14.29 o 
  -1  14  10       14.71       24.01     10.41 o 
 -13   0  11       23.40       21.51     17.21 o 
 -11   0  11       17.36       18.93     15.49 o 
  -9   0  11      686.71      614.91     15.50 o 
  -7   0  11       76.40       56.78      9.13 o 
  -5   0  11      225.72      226.27     13.77 o 
  -3   0  11       16.15       14.71      5.99 o 
  -1   0  11     2706.93     2913.63     19.64 o 
   1   0  11      762.47      742.11      7.23 o 
   3   0  11       67.51       66.56      4.04 o 
   5   0  11       38.90       31.77      4.54 o 
   7   0  11      318.83      357.66     10.66 o 
   9   0  11        3.64       13.38     10.16 o 
 -14   1  11       28.39       38.55     13.07 o 
 -13   1  11        0.93        5.16     18.07 o 
 -12   1  11      432.96      409.84     15.78 o 
 -11   1  11      294.51      221.59     13.38 o 
 -10   1  11       13.53       31.41     10.63 o 
  -9   1  11        1.04        7.69      8.77 o 
  -8   1  11        9.67       14.36      7.09 o 
  -7   1  11      183.33      169.74      7.52 o 
  -6   1  11        0.82        4.21      8.20 o 
  -5   1  11      625.12      621.64     12.78 o 
  -4   1  11        0.34        1.86      5.42 o 
  -3   1  11       55.22       54.65      5.74 o 
  -2   1  11      210.66      213.01      5.29 o 
  -1   1  11      530.86      451.60      9.58 o 
   0   1  11     2594.57     2469.42     10.23 o 
   1   1  11      394.32      394.07      4.80 o 
   2   1  11       11.45       16.08      2.77 o 
   3   1  11      524.13      475.22      4.18 o 
   4   1  11       63.15       63.21      3.06 o 
   5   1  11       40.73       31.85      4.70 o 
   6   1  11     1032.15      978.46      8.59 o 
   7   1  11      185.87      181.58      6.57 o 
   8   1  11      590.38      587.86      9.68 o 
   9   1  11        3.46       17.45      9.39 o 
  10   1  11      401.16      416.86     18.86 o 
 -14   2  11        5.53        8.15     12.73 o 
 -13   2  11       15.48       20.85     13.34 o 
 -12   2  11       20.36       10.64     11.51 o 
 -11   2  11       12.82       13.72     10.90 o 
 -10   2  11       30.51       23.35      9.21 o 
  -9   2  11        2.67       12.73      8.57 o 
  -8   2  11     1831.87     1812.06     15.12 o 
  -7   2  11       18.47       24.73      6.49 o 
  -6   2  11      330.91      375.87     11.51 o 
  -5   2  11       43.08       56.65      6.78 o 
  -4   2  11      486.05      488.55      8.91 o 
  -3   2  11     1370.45     1268.30     12.36 o 
  -2   2  11     1848.42     1869.62     17.88 o 
  -1   2  11      703.40      716.36      7.54 o 
   0   2  11     2888.78     2857.96     11.59 o 
   1   2  11      547.82      584.68      7.46 o 
   2   2  11      348.20      353.67      5.74 o 
   3   2  11        3.97        5.77      4.24 o 
   4   2  11        8.48        6.65      3.79 o 
   5   2  11      481.53      400.87      6.70 o 
   6   2  11       50.04       59.41      5.52 o 
   7   2  11        2.11       10.61      6.24 o 
   8   2  11      184.97      157.73     10.76 o 
   9   2  11       82.42       97.97     10.76 o 
  10   2  11      117.82      129.55     11.52 o 
 -14   3  11       45.84       53.90     13.34 o 
 -13   3  11       76.90       71.52      8.83 o 
 -12   3  11       53.44       62.07      8.93 o 
 -11   3  11       82.81       94.96      7.93 o 
 -10   3  11     1023.75     1004.19     15.49 o 
  -9   3  11     1936.73     1969.16     18.93 o 
  -8   3  11        0.70        6.35      6.69 o 
  -7   3  11      116.49      110.02      5.83 o 
  -6   3  11      152.48      173.99      7.92 o 
  -5   3  11      225.68      244.98      8.04 o 
  -4   3  11     1003.19      982.23     16.78 o 
  -3   3  11       16.33       24.62      5.85 o 
  -2   3  11      183.89      192.38      7.20 o 
  -1   3  11     1056.43     1067.28      9.34 o 
   0   3  11       32.31       29.73      3.69 o 
   1   3  11      795.58      786.62      9.61 o 
   2   3  11      502.78      501.41      6.95 o 
   3   3  11     1359.48     1353.55     10.97 o 
   4   3  11      554.45      508.56      6.05 o 
   5   3  11        5.82        4.35      4.10 o 
   6   3  11        4.55        2.01      4.64 o 
   7   3  11       64.53       59.09      6.90 o 
   8   3  11        0.96        4.75      9.85 o 
   9   3  11      641.32      616.45     21.59 o 
  10   3  11       33.07       36.06     10.99 o 
 -14   4  11       62.71       65.59     13.34 o 
 -13   4  11        0.04        2.58      8.41 o 
 -12   4  11       82.34       78.45      7.75 o 
 -11   4  11      275.45      259.43      9.60 o 
 -10   4  11      120.71      107.04      6.88 o 
  -9   4  11      447.40      419.82      8.35 o 
  -8   4  11      116.85      120.22      5.74 o 
  -7   4  11       83.37       92.78      6.12 o 
  -6   4  11       53.57       66.04      6.18 o 
  -5   4  11      640.04      617.38      8.87 o 
  -4   4  11     1425.65     1354.05     16.04 o 
  -3   4  11      134.75      145.29      6.84 o 
  -2   4  11      195.62      216.15      4.98 o 
  -1   4  11       60.81       62.59      4.27 o 
   0   4  11        1.06        1.54      2.63 o 
   1   4  11       19.25       26.63      4.55 o 
   2   4  11      889.33      912.27      7.13 o 
   3   4  11      669.16      656.31      6.63 o 
   4   4  11        0.05        0.36      4.49 o 
   5   4  11      507.56      457.93      5.97 o 
   6   4  11      125.26      132.62      6.02 o 
   7   4  11      100.61      102.93      8.28 o 
   8   4  11      331.34      340.21     16.92 o 
   9   4  11       15.25       30.96     11.34 o 
 -13   5  11       30.81       34.90      6.76 o 
 -12   5  11      494.77      497.02      9.81 o 
 -11   5  11       35.46       41.38      6.38 o 
 -10   5  11        5.63        9.52      5.80 o 
  -9   5  11       13.17       18.98      5.34 o 
  -8   5  11       14.19       24.54      5.17 o 
  -7   5  11       48.56       38.50      6.37 o 
  -6   5  11      289.13      281.77      7.53 o 
  -5   5  11       50.58       56.84      5.73 o 
  -4   5  11       45.49       45.71      4.90 o 
  -3   5  11       18.69       24.39      4.34 o 
  -2   5  11      324.12      322.55      4.89 o 
  -1   5  11      154.47      175.32      4.45 o 
   0   5  11      344.35      326.45      5.22 o 
   1   5  11      118.16      123.72      4.24 o 
   2   5  11       74.43       93.05      3.97 o 
   3   5  11      630.32      589.06      6.06 o 
   4   5  11      120.24      113.78      4.71 o 
   5   5  11       48.14       42.50      4.61 o 
   6   5  11      215.07      204.02      8.24 o 
   7   5  11       87.80       83.08      8.52 o 
   8   5  11      289.96      327.84     10.78 o 
   9   5  11       80.82       80.56     11.58 o 
 -13   6  11        0.06        6.88      6.86 o 
 -12   6  11       39.93       53.74      7.13 o 
 -11   6  11       59.16       62.75      6.70 o 
 -10   6  11      248.01      233.19      7.57 o 
  -9   6  11      174.04      174.18      6.29 o 
  -8   6  11     1163.54     1115.86      8.90 o 
  -7   6  11       33.66       36.70      5.16 o 
  -6   6  11      326.50      298.54      5.92 o 
  -5   6  11      240.06      247.21      5.26 o 
  -4   6  11       60.84       69.69      4.30 o 
  -3   6  11       21.39       19.65      3.99 o 
  -2   6  11      340.38      330.60      5.14 o 
  -1   6  11      541.00      541.68      6.03 o 
   0   6  11      296.78      302.12      4.53 o 
   1   6  11       51.07       53.58      3.61 o 
   2   6  11      270.25      251.18      5.04 o 
   3   6  11      136.38      130.21      4.54 o 
   4   6  11        0.71        5.48      4.97 o 
   5   6  11       14.20        9.26      5.33 o 
   6   6  11        4.05        6.18      8.09 o 
   7   6  11        2.21        9.59      8.66 o 
   8   6  11       15.25       22.60      9.21 o 
   9   6  11        8.85       21.34      9.07 o 
 -12   7  11        2.85       12.54      7.15 o 
 -11   7  11       97.04       98.05      7.67 o 
 -10   7  11        0.10        7.94      6.83 o 
  -9   7  11       43.31       52.24      6.18 o 
  -8   7  11     1233.04     1181.52     13.13 o 
  -7   7  11      649.60      602.21      7.53 o 
  -6   7  11      178.87      162.47      5.36 o 
  -5   7  11        1.43        2.50      3.96 o 
  -4   7  11      158.94      158.60      4.42 o 
  -3   7  11       44.01       47.73      3.76 o 
  -2   7  11        4.97        8.04      3.72 o 
  -1   7  11      281.39      276.16      4.41 o 
   0   7  11      442.59      468.79      5.19 o 
   1   7  11     1124.50     1093.97      7.38 o 
   2   7  11      171.14      184.89      4.89 o 
   3   7  11      105.79      115.36      5.69 o 
   4   7  11      410.57      410.94      8.13 o 
   5   7  11      243.08      243.92      7.39 o 
   6   7  11       14.65       24.39      7.48 o 
   7   7  11        7.90       21.28      8.78 o 
   8   7  11        9.27       25.54      9.39 o 
 -12   8  11       72.14       83.85      7.11 o 
 -11   8  11        0.49       12.31      7.12 o 
 -10   8  11        5.07        9.74      5.68 o 
  -9   8  11       43.84       49.45      6.00 o 
  -8   8  11        0.11        6.47      5.55 o 
  -7   8  11      368.31      405.45      8.04 o 
  -6   8  11       59.02       54.13      4.25 o 
  -5   8  11      781.97      739.29      7.75 o 
  -4   8  11      128.96      126.63      5.29 o 
  -3   8  11      131.77      121.06      5.03 o 
  -2   8  11       60.37       63.82      4.55 o 
  -1   8  11      796.35      774.28      7.10 o 
   0   8  11      201.61      238.99      6.50 o 
   1   8  11      140.17      143.84      6.26 o 
   2   8  11       21.14       16.89      5.58 o 
   3   8  11        4.77        5.45      6.72 o 
   4   8  11       41.92       44.35      7.93 o 
   5   8  11       21.86       27.18      6.21 o 
   6   8  11      526.74      537.36     10.24 o 
   7   8  11        3.69       18.40      9.08 o 
   8   8  11       55.27       91.11      9.82 o 
 -11   9  11       16.91       31.56      7.67 o 
 -10   9  11       83.55       79.05      7.81 o 
  -9   9  11      124.72      132.63      9.26 o 
  -8   9  11       99.25       99.62      8.40 o 
  -7   9  11      301.58      313.84     13.91 o 
  -6   9  11       84.60       85.38      5.91 o 
  -5   9  11       16.56       20.98      4.92 o 
  -4   9  11       88.18       90.67      4.98 o 
  -3   9  11       76.52       80.35      4.91 o 
  -2   9  11      129.71      127.10      5.24 o 
  -1   9  11     1208.47     1173.92      9.82 o 
   0   9  11      331.45      307.36      7.06 o 
   1   9  11      115.53      105.64      6.56 o 
   2   9  11      193.17      184.28      8.47 o 
   3   9  11        2.32        2.25      8.86 o 
   4   9  11       23.70       32.68      8.35 o 
   5   9  11      323.81      299.50      9.59 o 
   6   9  11        9.89       17.62      8.22 o 
   7   9  11       20.82       27.29     10.75 o 
 -10  10  11        0.32        8.49      8.96 o 
  -9  10  11        3.22        8.25      7.46 o 
  -8  10  11       93.96       99.02      7.90 o 
  -7  10  11       11.31       19.02      6.87 o 
  -6  10  11        1.80        5.05      6.08 o 
  -5  10  11      113.88      123.78      6.03 o 
  -4  10  11      408.20      415.23      6.66 o 
  -3  10  11      298.34      296.84      6.04 o 
  -2  10  11       20.54       26.03      4.92 o 
  -1  10  11        4.00       11.60      5.60 o 
   0  10  11      331.60      319.01      7.64 o 
   1  10  11      128.11      115.09      8.02 o 
   2  10  11      259.52      227.54      9.83 o 
   3  10  11      335.83      321.80     10.84 o 
   4  10  11       40.31       54.35      9.38 o 
   5  10  11       24.85       38.35      7.79 o 
   6  10  11      211.19      237.10     10.70 o 
  -9  11  11       51.58       52.89      9.58 o 
  -8  11  11        8.77       13.45      9.53 o 
  -7  11  11       11.90       22.37      7.32 o 
  -6  11  11      156.05      136.52      7.78 o 
  -5  11  11        0.00        4.10      6.21 o 
  -4  11  11        8.33        5.31      5.43 o 
  -3  11  11       13.00        7.00      5.47 o 
  -2  11  11       74.65       79.78      6.30 o 
  -1  11  11        2.39        5.45      6.37 o 
   0  11  11        2.34        7.32      7.38 o 
   1  11  11       50.78       57.05      8.46 o 
   2  11  11      111.08       99.70      8.89 o 
   3  11  11       25.57       22.19      8.74 o 
   4  11  11       37.03       59.07      9.12 o 
   5  11  11       52.81       66.31      9.22 o 
  -8  12  11       14.28       11.32     10.22 o 
  -7  12  11       66.32       58.76      7.63 o 
  -6  12  11        0.13        5.40      7.23 o 
  -5  12  11       56.54       58.12      7.51 o 
  -4  12  11       41.17       33.91      7.72 o 
  -3  12  11      236.80      231.46      8.24 o 
  -2  12  11       86.98       92.73      7.83 o 
  -1  12  11       32.35       39.69      8.10 o 
   0  12  11        3.10        2.94      9.45 o 
   1  12  11       12.94       15.35     10.49 o 
   2  12  11      199.25      225.16     12.79 o 
   3  12  11        0.95        3.03     11.06 o 
   4  12  11        0.00        6.49     11.21 o 
  -6  13  11       45.27       48.84      8.02 o 
  -5  13  11       19.79       32.50      8.59 o 
  -4  13  11       24.21       25.93      9.39 o 
  -3  13  11      107.53      106.59      9.88 o 
  -2  13  11       51.37       47.39      8.96 o 
  -1  13  11       94.00      107.59     11.22 o 
   0  13  11      503.79      495.63     14.98 o 
   1  13  11      381.83      421.83     14.42 o 
 -14   0  12       13.87        4.30     18.93 o 
 -12   0  12        0.93       36.99     17.21 o 
 -10   0  12      220.10      216.37     12.78 o 
  -8   0  12      497.36      470.20     13.99 o 
  -6   0  12      555.42      490.39     18.07 o 
  -4   0  12       79.56      123.89     12.04 o 
  -2   0  12      758.92      719.77     24.95 o 
   0   0  12      484.54      512.74     10.50 o 
   2   0  12     1459.96     1447.38      8.59 o 
   4   0  12       78.69       85.67      5.41 o 
   6   0  12        6.71       11.23      7.20 o 
   8   0  12      141.39      148.72      9.64 o 
 -14   1  12        7.80        3.88     12.46 o 
 -13   1  12      166.37      164.32     14.29 o 
 -12   1  12       13.13       13.34     11.56 o 
 -11   1  12      362.88      339.13     12.06 o 
 -10   1  12       43.69       25.82      7.83 o 
  -9   1  12      155.07      149.93      8.67 o 
  -8   1  12     1281.21     1188.06     15.23 o 
  -7   1  12     1538.17     1508.59     19.76 o 
  -6   1  12      191.93      216.92     10.95 o 
  -5   1  12      233.46      274.34      8.21 o 
  -4   1  12       52.38       55.53      6.20 o 
  -3   1  12       22.68       22.70      5.69 o 
  -2   1  12       26.99       26.88      4.54 o 
  -1   1  12      311.16      347.76      6.55 o 
   0   1  12      367.08      375.72      6.67 o 
   1   1  12      249.62      262.37      4.79 o 
   2   1  12        3.18        5.99      2.96 o 
   3   1  12       76.75       73.70      3.02 o 
   4   1  12      290.91      299.02      5.14 o 
   5   1  12       66.07       56.45      4.97 o 
   6   1  12      238.73      229.27      6.66 o 
   7   1  12      309.00      325.36      8.73 o 
   8   1  12       90.90      101.72      7.43 o 
   9   1  12       14.40       22.34      9.70 o 
 -14   2  12      128.62      165.99     14.90 o 
 -13   2  12       12.28       17.02     12.37 o 
 -12   2  12       44.25       33.17     10.07 o 
 -11   2  12      195.91      189.59     10.56 o 
 -10   2  12       13.78       18.77      7.72 o 
  -9   2  12     2542.30     2418.30     18.44 o 
  -8   2  12      755.20      712.17     11.27 o 
  -7   2  12       36.18       23.23      9.68 o 
  -6   2  12     1244.29     1219.34     13.93 o 
  -5   2  12      545.29      538.77     10.04 o 
  -4   2  12      796.77      826.86     11.23 o 
  -3   2  12      974.77      986.95     11.86 o 
  -2   2  12       87.51       95.29      6.33 o 
  -1   2  12       48.65       43.42      4.80 o 
   0   2  12     1701.22     1699.62     10.84 o 
   1   2  12     1230.18     1142.82     12.11 o 
   2   2  12      265.37      250.74      6.44 o 
   3   2  12      175.11      187.60      5.14 o 
   4   2  12      220.05      213.22      5.05 o 
   5   2  12        8.36        9.45      4.84 o 
   6   2  12      510.08      470.70      7.90 o 
   7   2  12       49.31       52.07      6.95 o 
   8   2  12      174.54      179.43     11.25 o 
   9   2  12       42.76       67.58     10.71 o 
 -14   3  12        1.56        9.97      9.15 o 
 -13   3  12       17.07       25.57      8.08 o 
 -12   3  12      130.41      113.50      8.41 o 
 -11   3  12      311.37      259.63      9.23 o 
 -10   3  12      224.49      207.67      9.16 o 
  -9   3  12      179.25      169.45      8.48 o 
  -8   3  12      439.46      480.38      8.78 o 
  -7   3  12        5.72        6.50      7.42 o 
  -6   3  12       24.17       30.27      6.02 o 
  -5   3  12     1082.66     1122.34     19.96 o 
  -4   3  12      132.45      157.52      6.51 o 
  -3   3  12      179.06      196.98      5.99 o 
  -2   3  12      416.16      426.63      6.86 o 
  -1   3  12       74.24       63.55      4.12 o 
   0   3  12      498.16      493.15      6.12 o 
   1   3  12      105.91       97.84      3.90 o 
   2   3  12     1024.61      993.57     12.18 o 
   3   3  12      359.78      341.04      6.94 o 
   4   3  12     2179.56     2026.69     15.20 o 
   5   3  12        3.20        4.76      4.57 o 
   6   3  12       16.35       24.00      4.87 o 
   7   3  12      148.42      134.53      9.29 o 
   8   3  12       10.88       17.11     10.45 o 
   9   3  12      242.30      258.06     13.25 o 
 -13   4  12       10.42       22.71      6.95 o 
 -12   4  12       16.84       27.23      6.84 o 
 -11   4  12       82.94       82.51      7.10 o 
 -10   4  12        9.77       17.84      5.74 o 
  -9   4  12      485.98      481.75      8.18 o 
  -8   4  12      125.98      134.24      6.00 o 
  -7   4  12      296.24      306.30      8.24 o 
  -6   4  12      401.46      398.45      8.44 o 
  -5   4  12      128.81      130.09      6.46 o 
  -4   4  12      877.09      972.65     11.22 o 
  -3   4  12        0.22       -0.32      4.96 o 
  -2   4  12      182.76      192.89      5.21 o 
  -1   4  12      106.25      106.30      4.45 o 
   0   4  12       17.33       18.80      3.03 o 
   1   4  12      260.73      280.79      6.33 o 
   2   4  12       35.08       47.45      5.13 o 
   3   4  12       65.27       70.79      5.86 o 
   4   4  12       27.55       21.97      4.82 o 
   5   4  12      735.22      708.49      7.89 o 
   6   4  12        4.30        0.92      6.74 o 
   7   4  12        0.41        5.73      7.53 o 
   8   4  12       24.43       26.89     10.61 o 
   9   4  12      602.30      569.34     15.64 o 
 -13   5  12        6.19       12.53      6.71 o 
 -12   5  12       29.86       45.52      6.83 o 
 -11   5  12       10.79       13.00      6.13 o 
 -10   5  12        0.40        6.19      5.60 o 
  -9   5  12       70.04       82.88      5.85 o 
  -8   5  12      165.93      171.88      7.91 o 
  -7   5  12       23.84       24.06      6.34 o 
  -6   5  12       14.73       11.81      5.77 o 
  -5   5  12      187.91      185.06      7.00 o 
  -4   5  12      261.54      285.07      5.69 o 
  -3   5  12        4.73        6.69      4.39 o 
  -2   5  12       73.66       72.67      4.72 o 
  -1   5  12      115.72      113.52      4.46 o 
   0   5  12        1.45        4.13      4.11 o 
   1   5  12        6.16        9.12      3.92 o 
   2   5  12      171.99      179.06      4.46 o 
   3   5  12     1255.23     1196.69      8.49 o 
   4   5  12        0.08        3.83      3.99 o 
   5   5  12        1.15        6.40      4.54 o 
   6   5  12       69.19       67.21      6.88 o 
   7   5  12        5.29        7.47      8.16 o 
   8   5  12       14.49       17.48     10.54 o 
 -13   6  12       10.18       21.52      7.22 o 
 -12   6  12        0.23        4.95      7.48 o 
 -11   6  12       33.13       34.46      6.98 o 
 -10   6  12        2.69        7.52      6.37 o 
  -9   6  12        0.01        6.08      6.15 o 
  -8   6  12      539.88      492.77     10.31 o 
  -7   6  12       13.48        7.36      5.32 o 
  -6   6  12      277.44      248.88      6.00 o 
  -5   6  12       11.11       16.73      4.36 o 
  -4   6  12       15.25       17.14      4.29 o 
  -3   6  12       11.70       13.49      4.41 o 
  -2   6  12        4.52        5.89      3.95 o 
  -1   6  12      194.25      200.44      5.00 o 
   0   6  12       66.11       61.37      3.81 o 
   1   6  12      154.30      155.07      4.47 o 
   2   6  12        2.95        6.92      3.96 o 
   3   6  12       37.06       42.21      4.73 o 
   4   6  12      131.18      111.25      5.64 o 
   5   6  12      250.38      243.64      6.88 o 
   6   6  12       28.13       33.21      7.49 o 
   7   6  12      102.71       96.14      9.48 o 
   8   6  12      116.23      141.22      9.94 o 
 -12   7  12       19.75       42.04      7.88 o 
 -11   7  12        9.62       13.95      6.21 o 
 -10   7  12       69.38       82.81      8.02 o 
  -9   7  12      110.77       96.60      7.57 o 
  -8   7  12      444.73      449.96      8.38 o 
  -7   7  12        4.54        8.84      4.74 o 
  -6   7  12      187.49      171.46      5.52 o 
  -5   7  12        8.68       12.78      4.27 o 
  -4   7  12       19.22       17.11      4.23 o 
  -3   7  12      115.06      103.31      4.62 o 
  -2   7  12       25.02       28.46      4.12 o 
  -1   7  12       11.75       14.54      4.07 o 
   0   7  12        3.24       13.71      3.86 o 
   1   7  12      273.68      282.56      5.29 o 
   2   7  12      248.75      225.43      5.18 o 
   3   7  12       42.52       43.30      5.45 o 
   4   7  12       10.47        9.79      6.12 o 
   5   7  12        3.95        5.58      5.69 o 
   6   7  12       12.90       15.27      7.55 o 
   7   7  12      524.34      554.00     14.89 o 
   8   7  12      101.20      116.42      9.96 o 
 -12   8  12        0.56       14.16      7.56 o 
 -11   8  12       25.09       38.61      5.95 o 
 -10   8  12       15.17       17.56      6.02 o 
  -9   8  12      493.18      453.01      8.58 o 
  -8   8  12      222.81      249.91      7.28 o 
  -7   8  12      211.31      183.34      6.95 o 
  -6   8  12      247.93      255.06      6.02 o 
  -5   8  12      245.78      237.18      6.34 o 
  -4   8  12        2.83        5.58      4.92 o 
  -3   8  12      809.09      775.85      7.65 o 
  -2   8  12      615.76      573.32      7.23 o 
  -1   8  12      395.57      375.35      6.69 o 
   0   8  12     6422.45     6196.51     25.93 o 
   1   8  12      194.18      204.00      6.51 o 
   2   8  12       50.48       44.75      5.81 o 
   3   8  12       17.17       19.15      6.40 o 
   4   8  12      119.59      120.04      8.90 o 
   5   8  12       44.54       37.65      7.27 o 
   6   8  12      108.85      105.20      9.87 o 
   7   8  12       34.74       62.22     11.92 o 
 -11   9  12       40.62       51.83      9.34 o 
 -10   9  12       35.83       41.32      8.55 o 
  -9   9  12      125.94      111.83      8.97 o 
  -8   9  12      245.84      238.08     13.91 o 
  -7   9  12      452.13      388.28     11.18 o 
  -6   9  12      363.78      375.48      7.37 o 
  -5   9  12       19.08       19.61      5.16 o 
  -4   9  12      124.05      119.13      5.68 o 
  -3   9  12       40.70       44.56      4.59 o 
  -2   9  12      234.40      217.83      5.80 o 
  -1   9  12      366.58      345.89      7.19 o 
   0   9  12        4.16       13.46      5.81 o 
   1   9  12      423.38      387.89      8.06 o 
   2   9  12      219.55      207.56      7.10 o 
   3   9  12      169.72      160.22      9.37 o 
   4   9  12      314.45      298.67     10.62 o 
   5   9  12       42.36       52.19      7.69 o 
   6   9  12        6.41       16.42     11.09 o 
 -10  10  12       47.71       53.53      8.66 o 
  -9  10  12        7.65       21.98      7.80 o 
  -8  10  12       23.98       28.17      7.57 o 
  -7  10  12       48.69       68.04      8.13 o 
  -6  10  12       91.31       87.51      6.78 o 
  -5  10  12      460.14      478.15      9.29 o 
  -4  10  12      233.73      235.70      6.64 o 
  -3  10  12      346.86      352.64      6.53 o 
  -2  10  12      184.13      178.04      6.44 o 
  -1  10  12      130.38      133.49      6.44 o 
   0  10  12      344.93      328.02      7.27 o 
   1  10  12       24.76       25.66      7.64 o 
   2  10  12      206.72      202.23      9.84 o 
   3  10  12       89.24      103.56      9.39 o 
   4  10  12       26.66       24.32      8.81 o 
   5  10  12      260.96      257.37     11.97 o 
  -9  11  12       97.38      105.14     10.26 o 
  -8  11  12        1.28       -1.78     12.98 o 
  -7  11  12       37.13       34.09      7.31 o 
  -6  11  12        0.01        3.68      6.41 o 
  -5  11  12        0.48        2.75      7.67 o 
  -4  11  12      100.60      106.66      7.03 o 
  -3  11  12       16.69       14.19      5.90 o 
  -2  11  12      107.33      103.89      6.73 o 
  -1  11  12      133.79      133.05      7.07 o 
   0  11  12        0.80        4.82      6.66 o 
   1  11  12      233.35      258.14     10.32 o 
   2  11  12        5.52        9.84      8.59 o 
   3  11  12        6.33       17.95      8.89 o 
   4  11  12        2.50       12.23      9.00 o 
  -7  12  12       16.92       26.11      8.01 o 
  -6  12  12       47.15       40.36      7.58 o 
  -5  12  12        5.24        6.17      7.76 o 
  -4  12  12      105.54      113.44      8.06 o 
  -3  12  12      102.75       99.32      7.75 o 
  -2  12  12       20.35       18.50      8.14 o 
  -1  12  12       55.06       64.00      8.30 o 
   0  12  12       20.72       13.33     11.12 o 
   1  12  12      147.78      159.78     12.06 o 
   2  12  12       90.36      100.42     12.23 o 
   3  12  12      119.02      118.31     12.12 o 
  -5  13  12       31.05       38.63      8.11 o 
  -4  13  12       24.47       31.11      8.78 o 
  -3  13  12      131.93      124.11      9.33 o 
  -2  13  12        3.06       10.23      7.86 o 
  -1  13  12       41.58       55.11     10.99 o 
   0  13  12       25.47       26.08     10.99 o 
 -13   0  13       81.54       77.29     13.95 o 
 -11   0  13      428.36      386.40     15.50 o 
  -9   0  13      143.38      156.63     12.12 o 
  -7   0  13      160.69      155.72     15.49 o 
  -5   0  13       49.29       64.52     12.90 o 
  -3   0  13      512.69      555.09     11.37 o 
  -1   0  13       48.54       48.88      7.80 o 
   1   0  13      204.68      210.32      8.59 o 
   3   0  13       53.25       50.19      4.14 o 
   5   0  13       13.12        8.61      7.74 o 
   7   0  13      257.28      302.29     10.75 o 
   9   0  13        5.75       41.30     20.65 o 
 -14   1  13       14.86       18.23     10.73 o 
 -13   1  13       20.14       21.52     10.09 o 
 -12   1  13       23.16       25.61      8.67 o 
 -11   1  13       86.95       82.03      8.59 o 
 -10   1  13      175.07      171.10      9.02 o 
  -9   1  13      738.57      710.25     11.93 o 
  -8   1  13      709.32      698.23     16.72 o 
  -7   1  13      292.76      297.19     13.07 o 
  -6   1  13      516.89      506.73     13.68 o 
  -5   1  13      103.57      119.38      7.46 o 
  -4   1  13      145.54      158.90      7.70 o 
  -3   1  13       11.21       18.41      4.95 o 
  -2   1  13     1239.94     1237.58     15.27 o 
  -1   1  13      396.88      428.38      7.33 o 
   0   1  13       23.85       18.35      4.79 o 
   1   1  13      241.45      217.03      5.43 o 
   2   1  13        1.02        5.07      3.79 o 
   3   1  13       79.12       72.98      3.89 o 
   4   1  13      575.79      560.13      7.12 o 
   5   1  13      228.41      218.25      6.01 o 
   6   1  13      355.17      350.79      7.06 o 
   7   1  13       15.33       23.40      6.89 o 
   8   1  13        0.13       10.17      7.90 o 
   9   1  13        1.03        9.65     10.22 o 
 -14   2  13       44.43       72.64     11.71 o 
 -13   2  13        1.64       10.32     10.21 o 
 -12   2  13        2.73        7.62      8.59 o 
 -11   2  13       48.68       48.95      8.55 o 
 -10   2  13      149.69      152.14      9.08 o 
  -9   2  13      841.74      816.46     17.88 o 
  -8   2  13      596.36      587.31     15.78 o 
  -7   2  13        5.55        2.47      7.46 o 
  -6   2  13      568.33      529.98     10.84 o 
  -5   2  13      289.09      266.46      8.71 o 
  -4   2  13      182.90      202.29      8.04 o 
  -3   2  13        0.02        4.31      6.54 o 
  -2   2  13      268.71      276.98      5.61 o 
  -1   2  13       90.73       76.61      4.62 o 
   0   2  13     1081.58     1104.37      8.79 o 
   1   2  13       11.69       19.48      4.21 o 
   2   2  13     1489.15     1502.87     11.48 o 
   3   2  13      452.38      429.72      6.87 o 
   4   2  13       45.38       55.32      5.33 o 
   5   2  13      157.22      153.75      5.03 o 
   6   2  13       12.22       18.27      5.68 o 
   7   2  13       71.86       70.77      7.37 o 
   8   2  13      112.59      104.49      9.04 o 
   9   2  13      158.95      161.58     11.64 o 
 -13   3  13        5.73        9.58      8.28 o 
 -12   3  13       34.95       50.60      7.32 o 
 -11   3  13      123.25      114.98      7.63 o 
 -10   3  13       63.39       61.01      8.04 o 
  -9   3  13       75.60       82.12      7.19 o 
  -8   3  13      559.17      542.66     13.43 o 
  -7   3  13       20.14       25.80      7.92 o 
  -6   3  13       29.32       31.76      6.32 o 
  -5   3  13        5.29        8.85      5.96 o 
  -4   3  13       17.63       14.18      5.82 o 
  -3   3  13     1022.23     1087.94     10.09 o 
  -2   3  13      125.32      120.73      6.03 o 
  -1   3  13        1.16        2.49      3.54 o 
   0   3  13        6.83        9.10      3.43 o 
   1   3  13      916.55      901.04      9.10 o 
   2   3  13     2402.29     2254.10     12.47 o 
   3   3  13     1344.74     1242.92      9.98 o 
   4   3  13      266.88      267.69      5.93 o 
   5   3  13      122.97      130.44      5.19 o 
   6   3  13        8.17        8.35      5.02 o 
   7   3  13      171.28      195.74     10.68 o 
   8   3  13      117.44      137.99     11.12 o 
 -13   4  13      129.75      133.74      8.19 o 
 -12   4  13       12.10       19.31      6.14 o 
 -11   4  13       54.34       55.67      6.51 o 
 -10   4  13      843.55      747.26      9.74 o 
  -9   4  13       57.91       68.74      6.11 o 
  -8   4  13      301.90      282.99      8.86 o 
  -7   4  13        2.16        2.48      7.54 o 
  -6   4  13       28.03       33.05      6.46 o 
  -5   4  13      256.48      252.02      7.57 o 
  -4   4  13        1.83        2.17      5.66 o 
  -3   4  13       19.43       17.44      5.40 o 
  -2   4  13       47.02       53.71      4.96 o 
  -1   4  13      104.66      101.54      4.04 o 
   0   4  13       32.95       38.80      4.49 o 
   1   4  13      766.91      707.78      8.41 o 
   2   4  13      335.29      307.71      5.95 o 
   3   4  13      500.05      469.71      8.33 o 
   4   4  13      107.08      105.53      4.85 o 
   5   4  13       24.80       32.53      5.11 o 
   6   4  13       49.93       55.63      6.76 o 
   7   4  13      210.89      226.75     10.29 o 
   8   4  13      276.59      231.14     12.62 o 
 -13   5  13        2.17        7.30      7.16 o 
 -12   5  13       31.15       30.92      6.43 o 
 -11   5  13        9.36       12.92      5.92 o 
 -10   5  13      223.50      242.38      7.18 o 
  -9   5  13      183.09      173.03      8.14 o 
  -8   5  13     1005.79      973.68     16.08 o 
  -7   5  13      155.36      156.46      7.56 o 
  -6   5  13      592.17      551.64      9.68 o 
  -5   5  13       62.32       72.97      6.45 o 
  -4   5  13       56.49       52.11      4.86 o 
  -3   5  13       86.23       88.52      5.06 o 
  -2   5  13      298.43      277.83      5.99 o 
  -1   5  13      581.40      550.84      6.82 o 
   0   5  13      630.02      629.52      7.34 o 
   1   5  13      268.59      259.11      5.63 o 
   2   5  13        8.52       20.06      4.01 o 
   3   5  13      171.18      179.48      5.29 o 
   4   5  13        9.94       14.37      4.21 o 
   5   5  13        8.81       12.68      5.54 o 
   6   5  13       11.80        9.80      6.78 o 
   7   5  13        0.18        6.70      8.52 o 
   8   5  13      121.84      124.14     11.71 o 
 -12   6  13       63.71       64.48      7.61 o 
 -11   6  13      107.25      100.34      7.76 o 
 -10   6  13       14.19       19.47      6.67 o 
  -9   6  13       36.38       39.87      7.16 o 
  -8   6  13      252.50      238.17      8.58 o 
  -7   6  13      128.90      124.61      6.43 o 
  -6   6  13      366.01      333.92      6.76 o 
  -5   6  13      359.02      331.64      6.33 o 
  -4   6  13      388.44      355.36      6.59 o 
  -3   6  13      434.68      412.94      6.77 o 
  -2   6  13      357.80      348.35      6.60 o 
  -1   6  13        5.31        2.97      4.34 o 
   0   6  13      848.81      781.54      7.55 o 
   1   6  13     1910.46     1821.50     12.32 o 
   2   6  13        1.96       12.57      4.08 o 
   3   6  13       12.17       12.65      4.79 o 
   4   6  13      191.10      201.83      6.23 o 
   5   6  13        6.86       11.88      7.10 o 
   6   6  13       27.85       31.46      7.89 o 
   7   6  13       23.08       27.13      8.99 o 
 -12   7  13      187.99      198.90      7.96 o 
 -11   7  13        3.16       11.88      6.46 o 
 -10   7  13        0.84        3.68      7.13 o 
  -9   7  13       92.11       94.04      7.86 o 
  -8   7  13       43.37       57.09      6.22 o 
  -7   7  13       69.22       63.35      5.34 o 
  -6   7  13       59.58       55.17      5.09 o 
  -5   7  13      128.07      111.42      5.26 o 
  -4   7  13        5.18        4.30      4.57 o 
  -3   7  13      257.91      274.46      5.63 o 
  -2   7  13       61.49       73.37      4.46 o 
  -1   7  13      362.60      356.75      5.76 o 
   0   7  13       62.13       72.18      4.84 o 
   1   7  13      494.42      496.44      5.92 o 
   2   7  13      130.69      139.69      5.52 o 
   3   7  13      230.82      230.46      6.81 o 
   4   7  13       10.19       12.32      5.39 o 
   5   7  13        1.59        6.62      6.17 o 
   6   7  13       98.40       93.23      8.34 o 
   7   7  13        0.07        7.61      8.67 o 
 -11   8  13       44.66       49.17      7.77 o 
 -10   8  13        2.61       20.23     10.44 o 
  -9   8  13      180.52      161.13     10.34 o 
  -8   8  13      233.28      268.75     10.31 o 
  -7   8  13       27.89       51.55      5.57 o 
  -6   8  13       64.57       73.02      5.30 o 
  -5   8  13      119.26      104.73      5.67 o 
  -4   8  13       33.45       36.40      5.34 o 
  -3   8  13      627.38      636.37      8.14 o 
  -2   8  13      105.90      107.96      5.55 o 
  -1   8  13      993.81     1039.89     10.91 o 
   0   8  13      691.98      720.65      8.68 o 
   1   8  13       52.96       67.57      5.88 o 
   2   8  13        2.01        4.77      6.38 o 
   3   8  13        7.15       18.64      6.76 o 
   4   8  13      211.77      212.07      9.60 o 
   5   8  13       40.76       45.71      7.44 o 
   6   8  13      567.11      617.02     15.15 o 
 -10   9  13       75.91       93.93     11.10 o 
  -9   9  13        1.79        9.92      8.75 o 
  -8   9  13      151.33      135.73      9.74 o 
  -7   9  13      266.92      319.64     10.73 o 
  -6   9  13      972.24      937.33     10.51 o 
  -5   9  13       25.55       23.91      5.91 o 
  -4   9  13       50.00       56.55      5.64 o 
  -3   9  13        1.59       11.01      4.57 o 
  -2   9  13        0.12        7.28      5.26 o 
  -1   9  13       16.88       19.09      5.85 o 
   0   9  13      315.57      296.73      7.25 o 
   1   9  13       19.38       19.70      6.20 o 
   2   9  13       31.44       38.94      7.07 o 
   3   9  13      115.19      108.36      9.44 o 
   4   9  13      230.01      235.98     10.58 o 
   5   9  13        6.20       14.96      7.43 o 
  -9  10  13      184.83      187.11     10.24 o 
  -8  10  13       80.18      103.82      9.61 o 
  -7  10  13       10.11        7.38      8.45 o 
  -6  10  13      597.20      568.15     10.20 o 
  -5  10  13       39.17       55.16      5.29 o 
  -4  10  13       18.67       23.48      5.55 o 
  -3  10  13      200.94      215.15      6.53 o 
  -2  10  13       92.63      105.25      6.14 o 
  -1  10  13       29.39       27.62      5.97 o 
   0  10  13      115.40      112.74      6.42 o 
   1  10  13      106.64      101.84      7.38 o 
   2  10  13       53.46       67.34      8.34 o 
   3  10  13       16.71       31.33      8.88 o 
   4  10  13      213.50      236.21     10.60 o 
   5  10  13        6.71       13.87      8.00 o 
  -8  11  13       11.21        6.44      7.72 o 
  -7  11  13        0.05        5.01      7.25 o 
  -6  11  13       31.02       51.73      6.84 o 
  -5  11  13        1.72        6.09      6.66 o 
  -4  11  13       90.60       96.77      6.36 o 
  -3  11  13      178.96      180.04      6.64 o 
  -2  11  13       19.59       25.39      5.91 o 
  -1  11  13       11.10       18.23      6.13 o 
   0  11  13       95.72       88.45      7.30 o 
   1  11  13      115.27       98.39      8.59 o 
   2  11  13        6.10       10.09      8.62 o 
   3  11  13        3.75       14.75      9.55 o 
  -6  12  13        7.34       16.75      7.82 o 
  -5  12  13      165.03      157.87      8.35 o 
  -4  12  13       38.79       37.76      8.65 o 
  -3  12  13      132.94      148.78      8.22 o 
  -2  12  13       35.40       27.16      7.37 o 
  -1  12  13        2.32        5.47      8.64 o 
   0  12  13      127.99      166.68     13.04 o 
   1  12  13       17.57       15.46     10.36 o 
 -12   0  14      292.36      284.74     15.50 o 
 -10   0  14      363.23      351.88     14.60 o 
  -8   0  14      362.70      396.61     20.65 o 
  -6   0  14        2.48        1.72     14.63 o 
  -4   0  14       13.27       16.21      7.63 o 
  -2   0  14     1246.98     1156.61     15.50 o 
   0   0  14      204.57      186.13      9.07 o 
   2   0  14       58.35       48.75      6.02 o 
   4   0  14       21.02       30.20      7.56 o 
   6   0  14      131.88      147.48      9.18 o 
   8   0  14      209.78      240.99     14.67 o 
 -13   1  14      208.60      206.20     10.53 o 
 -12   1  14      175.91      176.88     10.18 o 
 -11   1  14        9.42        8.93      8.13 o 
 -10   1  14      129.97      116.77      9.00 o 
  -9   1  14       63.74       62.00     12.46 o 
  -8   1  14      797.62      776.20     17.64 o 
  -7   1  14      291.88      297.87     13.38 o 
  -6   1  14        3.33        0.31      7.57 o 
  -5   1  14       16.41       15.64      7.04 o 
  -4   1  14        2.73       -1.71      6.81 o 
  -3   1  14      425.98      417.34      7.71 o 
  -2   1  14       55.32       49.78      5.47 o 
  -1   1  14       10.36       12.59      4.36 o 
   0   1  14      128.75      130.94      6.08 o 
   1   1  14       33.14       30.61      4.70 o 
   2   1  14       13.45       11.89      5.34 o 
   3   1  14       34.88       30.01      5.95 o 
   4   1  14      298.20      284.64      6.79 o 
   5   1  14        2.80        2.72      5.32 o 
   6   1  14       67.48       75.08      5.87 o 
   7   1  14        0.06        5.58      6.90 o 
   8   1  14       16.10       29.97      8.38 o 
 -13   2  14        8.56       10.12      9.00 o 
 -12   2  14       27.77       41.52      8.74 o 
 -11   2  14      266.45      278.50     10.20 o 
 -10   2  14       23.95       25.79      8.26 o 
  -9   2  14      156.06      167.85     13.34 o 
  -8   2  14      836.41      762.85     17.00 o 
  -7   2  14       54.84       55.35      8.21 o 
  -6   2  14      181.82      219.30      9.21 o 
  -5   2  14      385.13      371.70     10.15 o 
  -4   2  14      390.70      379.48      9.74 o 
  -3   2  14      150.26      169.80      5.78 o 
  -2   2  14       39.46       54.14      4.77 o 
  -1   2  14       81.32       77.88      4.71 o 
   0   2  14      296.57      263.59      5.17 o 
   1   2  14      273.70      252.89      6.96 o 
   2   2  14      869.44      808.86      9.11 o 
   3   2  14      316.79      313.93      6.04 o 
   4   2  14       19.28       21.89      4.66 o 
   5   2  14        0.78        4.32      5.19 o 
   6   2  14        3.08       11.86      5.71 o 
   7   2  14       11.37       11.24      7.36 o 
   8   2  14       91.61       97.11      9.47 o 
 -13   3  14        4.75       13.64      7.58 o 
 -12   3  14        2.41       10.90      7.06 o 
 -11   3  14       80.82       83.76      6.79 o 
 -10   3  14       27.40       35.68      7.02 o 
  -9   3  14      776.81      758.90     15.43 o 
  -8   3  14      135.80      113.29      9.16 o 
  -7   3  14      103.93      111.32      7.41 o 
  -6   3  14      129.23      114.41      7.05 o 
  -5   3  14      125.52      135.28      7.15 o 
  -4   3  14      105.64      108.06      6.92 o 
  -3   3  14      370.40      381.87      8.32 o 
  -2   3  14      244.02      223.94      5.38 o 
  -1   3  14       26.31       24.30      4.05 o 
   0   3  14       17.87       22.23      4.89 o 
   1   3  14     4082.03     3895.37     17.30 o 
   2   3  14     1704.86     1619.05     12.69 o 
   3   3  14      115.29       92.77      5.03 o 
   4   3  14      175.14      139.57      5.41 o 
   5   3  14        1.00        0.22      5.31 o 
   6   3  14      109.19      110.49      6.55 o 
   7   3  14       17.15       24.15      8.72 o 
   8   3  14        0.36       10.39     10.37 o 
 -13   4  14        0.49        4.22      6.51 o 
 -12   4  14        0.22        6.30      6.22 o 
 -11   4  14      883.14      858.60     10.87 o 
 -10   4  14        1.22        6.43      7.77 o 
  -9   4  14      224.91      213.10      8.99 o 
  -8   4  14        3.33        4.17      6.90 o 
  -7   4  14      392.54      383.36     12.67 o 
  -6   4  14        2.56        1.91      6.54 o 
  -5   4  14        1.19        6.90      6.14 o 
  -4   4  14        0.15        5.01      6.86 o 
  -3   4  14      657.48      626.90      8.20 o 
  -2   4  14       23.29       21.77      4.98 o 
  -1   4  14      172.26      169.74      4.62 o 
   0   4  14      258.96      280.47      6.41 o 
   1   4  14       79.62       71.58      5.21 o 
   2   4  14      158.75      174.42      5.51 o 
   3   4  14      159.42      175.20      5.95 o 
   4   4  14       53.36       56.07      4.64 o 
   5   4  14      204.35      205.59      5.99 o 
   6   4  14       82.37       85.37      8.33 o 
   7   4  14        2.27       12.10      8.72 o 
   8   4  14        5.04       17.13     10.86 o 
 -13   5  14       39.40       39.21      7.91 o 
 -12   5  14       68.60       78.84      6.88 o 
 -11   5  14        1.16       11.94      6.12 o 
 -10   5  14        3.47        9.28      7.59 o 
  -9   5  14      409.29      375.11     10.07 o 
  -8   5  14      214.65      219.77      8.75 o 
  -7   5  14       53.44       57.64      7.30 o 
  -6   5  14        4.57        5.90      6.17 o 
  -5   5  14       24.63       22.98      6.44 o 
  -4   5  14       89.07       79.85      5.33 o 
  -3   5  14     1039.52     1016.58      9.16 o 
  -2   5  14      180.40      179.53      5.87 o 
  -1   5  14      170.70      174.38      5.97 o 
   0   5  14      357.22      356.75      6.63 o 
   1   5  14      290.67      286.91      5.94 o 
   2   5  14       50.31       46.38      5.19 o 
   3   5  14      111.55      107.58      5.69 o 
   4   5  14       46.67       43.87      5.15 o 
   5   5  14        0.97        4.60      6.55 o 
   6   5  14       31.10       44.48      7.28 o 
   7   5  14        1.46        5.17     10.71 o 
 -12   6  14       32.75       44.07      8.10 o 
 -11   6  14      146.38      150.66      8.89 o 
 -10   6  14      320.18      290.37      9.67 o 
  -9   6  14       14.65        8.21      6.97 o 
  -8   6  14       57.35       59.72      7.44 o 
  -7   6  14      297.15      284.96      8.29 o 
  -6   6  14       11.95       15.81      5.06 o 
  -5   6  14      167.33      179.25      5.84 o 
  -4   6  14       10.75       11.41      5.04 o 
  -3   6  14      222.05      213.32      6.14 o 
  -2   6  14        9.58        7.48      5.83 o 
  -1   6  14      263.51      249.80      6.15 o 
   0   6  14       35.26       36.74      4.87 o 
   1   6  14      361.29      358.20      5.47 o 
   2   6  14      712.39      693.14      8.13 o 
   3   6  14       63.14       65.40      5.23 o 
   4   6  14        0.09        5.09      5.53 o 
   5   6  14      155.97      185.80      7.95 o 
   6   6  14      196.13      228.79      9.15 o 
   7   6  14      177.87      195.87     10.13 o 
 -12   7  14      143.89      148.05      7.94 o 
 -11   7  14       95.78       86.56      8.52 o 
 -10   7  14        5.87       14.89      8.48 o 
  -9   7  14        1.05        3.15      7.34 o 
  -8   7  14      568.63      531.06      8.26 o 
  -7   7  14      412.50      385.60      7.43 o 
  -6   7  14      288.69      252.53      6.54 o 
  -5   7  14       64.07       59.25      5.18 o 
  -4   7  14       26.69       20.90      4.86 o 
  -3   7  14       49.01       47.77      5.19 o 
  -2   7  14      478.68      462.89      7.25 o 
  -1   7  14      378.82      377.81      6.28 o 
   0   7  14     1085.74     1074.14      8.52 o 
   1   7  14        7.62       11.42      4.54 o 
   2   7  14       51.13       59.01      5.23 o 
   3   7  14       20.70       24.97      5.06 o 
   4   7  14        0.10        9.96      5.59 o 
   5   7  14      120.51      121.95      8.01 o 
   6   7  14        3.98       11.51      7.79 o 
 -11   8  14       27.60       52.49     13.29 o 
 -10   8  14       74.38       84.73     11.67 o 
  -9   8  14       34.70       69.34     10.68 o 
  -8   8  14       32.64       48.37      8.67 o 
  -7   8  14      643.99      600.98     14.11 o 
  -6   8  14        0.03        2.16      5.54 o 
  -5   8  14      400.85      366.43      7.09 o 
  -4   8  14       68.45       60.18      6.06 o 
  -3   8  14      467.58      435.18      7.63 o 
  -2   8  14     1249.38     1193.26      9.60 o 
  -1   8  14      301.99      316.06      6.76 o 
   0   8  14      342.24      360.37      7.00 o 
   1   8  14       66.18       68.17      5.88 o 
   2   8  14      122.90      125.31      7.45 o 
   3   8  14      210.54      206.95      7.72 o 
   4   8  14       12.35       16.49      7.38 o 
   5   8  14       92.72      100.50     10.00 o 
   6   8  14        1.78       15.14      9.50 o 
 -10   9  14        0.61       14.26      9.32 o 
  -9   9  14      111.39      107.42      8.57 o 
  -8   9  14        7.54       27.74      8.81 o 
  -7   9  14      128.52      139.64      9.48 o 
  -6   9  14      143.04      159.36      6.76 o 
  -5   9  14      236.15      233.86      7.13 o 
  -4   9  14        8.24       20.37      5.85 o 
  -3   9  14      146.69      144.21      6.55 o 
  -2   9  14      705.84      710.14      8.39 o 
  -1   9  14       76.74       84.50      6.22 o 
   0   9  14      151.79      147.22      6.49 o 
   1   9  14       16.14       13.46      6.09 o 
   2   9  14      311.73      302.68      8.92 o 
   3   9  14       30.14       36.87      7.73 o 
   4   9  14        0.01        9.46      9.12 o 
   5   9  14       51.20       62.20     10.17 o 
  -9  10  14        0.46       14.80      9.12 o 
  -8  10  14       47.53       47.99      8.73 o 
  -7  10  14      548.35      538.58     12.81 o 
  -6  10  14      689.63      688.98     11.97 o 
  -5  10  14      224.68      203.10      6.72 o 
  -4  10  14       26.26       28.50      5.42 o 
  -3  10  14      131.64      140.64      6.53 o 
  -2  10  14      490.08      462.71      8.12 o 
  -1  10  14       73.92       77.01      6.35 o 
   0  10  14       83.02       88.90      6.47 o 
   1  10  14       74.51       72.73      7.68 o 
   2  10  14        5.07        6.77      7.78 o 
   3  10  14        0.41        3.30      9.05 o 
   4  10  14        2.64        8.72      8.74 o 
  -8  11  14        3.93        6.15      7.81 o 
  -7  11  14        8.22       16.05      7.88 o 
  -6  11  14       20.38       14.56      7.32 o 
  -5  11  14       37.71       36.92      6.79 o 
  -4  11  14       51.22       61.67      6.96 o 
  -3  11  14      199.91      195.31      6.82 o 
  -2  11  14      108.91      116.70      6.45 o 
  -1  11  14        0.00        6.03      5.95 o 
   0  11  14       78.19       84.43      7.61 o 
   1  11  14       12.75       21.00      8.37 o 
   2  11  14       93.21      120.54     10.07 o 
  -5  12  14      155.12      148.66      9.27 o 
  -4  12  14      144.72      148.66      9.67 o 
  -3  12  14      172.84      207.67      8.32 o 
  -2  12  14       63.51       69.16      7.79 o 
  -1  12  14       16.25       20.05      7.32 o 
   0  12  14        6.67       24.40      9.63 o 
 -13   0  15      501.25      577.91     19.16 o 
 -11   0  15       64.87       77.47     12.78 o 
  -9   0  15       25.76       33.55     17.21 o 
  -7   0  15        0.07        2.58     14.63 o 
  -5   0  15       53.52       70.39      9.30 o 
  -3   0  15       12.67       10.29      7.80 o 
  -1   0  15        2.70        5.03      7.80 o 
   1   0  15      115.49      125.08      7.69 o 
   3   0  15      153.21      164.82      9.67 o 
   5   0  15        2.21        4.03      7.87 o 
   7   0  15        9.82       26.33     12.37 o 
 -13   1  15        2.95        6.73      8.81 o 
 -12   1  15      188.97      192.56     10.71 o 
 -11   1  15      112.19       88.82      9.21 o 
 -10   1  15      153.38      158.73     12.78 o 
  -9   1  15        8.95        5.60     11.24 o 
  -8   1  15      232.60      275.56     34.84 o 
  -7   1  15       79.02       84.42      9.05 o 
  -6   1  15      294.60      289.98      9.83 o 
  -5   1  15      446.24      437.32     10.49 o 
  -4   1  15      104.95      120.50      6.62 o 
  -3   1  15      132.62      130.11      6.68 o 
  -2   1  15      899.24      892.11     10.33 o 
  -1   1  15     1445.12     1411.73     10.78 o 
   0   1  15     1465.54     1416.54     10.73 o 
   1   1  15       37.05       33.04      5.14 o 
   2   1  15      145.29      141.56      5.75 o 
   3   1  15      296.37      277.61      7.63 o 
   4   1  15       14.48       14.78      5.46 o 
   5   1  15       23.74       28.55      5.92 o 
   6   1  15        3.83        7.51      6.17 o 
   7   1  15        7.55       17.25      8.60 o 
 -13   2  15      123.74      116.22     10.07 o 
 -12   2  15       46.72       46.97      9.19 o 
 -11   2  15        8.57       16.00      8.43 o 
 -10   2  15      155.80      142.54     12.78 o 
  -9   2  15      273.77      298.97     17.54 o 
  -8   2  15      436.07      452.62     12.20 o 
  -7   2  15        4.41        1.36      9.30 o 
  -6   2  15      204.28      211.05      9.41 o 
  -5   2  15      384.94      375.89     10.54 o 
  -4   2  15        7.88        4.81      7.42 o 
  -3   2  15      740.44      722.92      9.32 o 
  -2   2  15        1.26        6.32      4.79 o 
  -1   2  15       15.00       17.05      4.50 o 
   0   2  15      668.19      605.41      7.84 o 
   1   2  15      258.56      249.43      6.14 o 
   2   2  15       80.22       76.34      5.17 o 
   3   2  15       25.33       31.32      5.20 o 
   4   2  15       35.89       31.41      4.96 o 
   5   2  15       73.40       61.06      5.73 o 
   6   2  15       87.48       81.10      6.51 o 
   7   2  15       13.07       13.50      8.79 o 
 -13   3  15       27.89       51.86      7.25 o 
 -12   3  15      195.02      213.82      8.05 o 
 -11   3  15      139.35      148.99      8.47 o 
 -10   3  15       17.64       23.24      8.71 o 
  -9   3  15       93.99      106.60      9.76 o 
  -8   3  15      599.24      584.83     10.89 o 
  -7   3  15      117.70      113.23     10.21 o 
  -6   3  15      554.58      552.68     10.31 o 
  -5   3  15       10.33       19.40      6.80 o 
  -4   3  15      272.78      268.09      8.23 o 
  -3   3  15      100.32      121.21      7.36 o 
  -2   3  15      111.47      105.54      5.17 o 
  -1   3  15       33.96       26.73      4.02 o 
   0   3  15       25.31       31.75      5.31 o 
   1   3  15      945.10      880.79      9.10 o 
   2   3  15       40.81       34.14      5.98 o 
   3   3  15      715.33      668.48      7.43 o 
   4   3  15        0.26        3.68      4.78 o 
   5   3  15        0.01        6.39      5.53 o 
   6   3  15      174.87      154.15      7.73 o 
   7   3  15      110.76      123.53     13.18 o 
 -13   4  15      112.07      109.09      7.42 o 
 -12   4  15       82.58       73.83      6.95 o 
 -11   4  15        3.31       12.35      8.26 o 
 -10   4  15        0.06        4.13      7.47 o 
  -9   4  15        6.07       13.93      7.50 o 
  -8   4  15       72.87       80.87      7.72 o 
  -7   4  15       15.02       15.04      6.78 o 
  -6   4  15       47.09       46.90      6.90 o 
  -5   4  15       55.58       40.37      7.05 o 
  -4   4  15      532.93      486.86      9.70 o 
  -3   4  15       28.45       29.15      5.54 o 
  -2   4  15      251.80      256.76      5.64 o 
  -1   4  15        0.08        0.65      5.17 o 
   0   4  15      990.54      952.46      9.84 o 
   1   4  15      657.09      598.65      8.21 o 
   2   4  15       14.15       18.24      5.24 o 
   3   4  15      393.23      382.23      6.59 o 
   4   4  15       73.29       78.69      5.28 o 
   5   4  15        1.57        7.37      5.55 o 
   6   4  15        0.31        2.77      8.69 o 
   7   4  15       17.19       29.56      9.32 o 
 -12   5  15        2.82        8.35      7.75 o 
 -11   5  15       78.09       76.46      8.55 o 
 -10   5  15      290.36      268.02      9.45 o 
  -9   5  15        3.24        6.41      7.29 o 
  -8   5  15      752.93      725.67     12.01 o 
  -7   5  15      202.81      190.24      8.09 o 
  -6   5  15       46.10       32.74      6.62 o 
  -5   5  15      130.17      141.30      6.69 o 
  -4   5  15      149.83      138.56      5.93 o 
  -3   5  15       82.48       99.39      5.64 o 
  -2   5  15       88.45       84.39      5.55 o 
  -1   5  15       20.27       18.47      5.26 o 
   0   5  15       50.89       44.64      5.24 o 
   1   5  15        0.25        4.53      4.79 o 
   2   5  15       52.54       70.43      5.59 o 
   3   5  15      260.80      244.98      6.59 o 
   4   5  15        3.02        4.62      5.01 o 
   5   5  15       49.06       46.22      7.01 o 
   6   5  15        2.95       10.18      8.86 o 
   7   5  15       47.26       51.48     10.86 o 
 -12   6  15       19.47       25.67      8.61 o 
 -11   6  15        0.31        7.64      8.31 o 
 -10   6  15        0.04        9.05      7.68 o 
  -9   6  15        0.22        3.89      7.35 o 
  -8   6  15       13.28       18.43      7.16 o 
  -7   6  15      167.81      160.52      6.87 o 
  -6   6  15       98.94      108.13      5.87 o 
  -5   6  15       66.87       54.95      5.56 o 
  -4   6  15        5.84        5.42      5.06 o 
  -3   6  15       11.22        6.45      5.21 o 
  -2   6  15       98.65       97.98      6.01 o 
  -1   6  15      489.85      496.32      8.09 o 
   0   6  15      107.56      104.28      5.28 o 
   1   6  15      373.53      379.87      6.00 o 
   2   6  15        1.93        5.73      5.20 o 
   3   6  15        9.70       11.11      5.65 o 
   4   6  15        7.41        9.50      6.21 o 
   5   6  15       31.16       42.72      7.45 o 
   6   6  15      140.67      136.05      8.23 o 
 -11   7  15       18.22       22.90      8.56 o 
 -10   7  15        1.37        1.19      7.35 o 
  -9   7  15        0.77        3.68      7.16 o 
  -8   7  15      312.78      318.64      7.46 o 
  -7   7  15        5.45        8.91      5.28 o 
  -6   7  15       10.78        6.60      5.06 o 
  -5   7  15        3.27        5.22      5.20 o 
  -4   7  15      101.36       94.00      5.65 o 
  -3   7  15       57.69       43.49      5.63 o 
  -2   7  15      582.65      564.45      8.57 o 
  -1   7  15       19.45       22.17      5.06 o 
   0   7  15      171.27      185.33      5.91 o 
   1   7  15       58.39       78.18      4.98 o 
   2   7  15        0.04        2.29      6.83 o 
   3   7  15        3.78        7.07      6.27 o 
   4   7  15      185.47      215.82      7.69 o 
   5   7  15        0.86        1.14      6.90 o 
 -10   8  15       64.62       74.98     10.06 o 
  -9   8  15       60.12       65.60     11.36 o 
  -8   8  15      421.61      395.47     13.05 o 
  -7   8  15      134.63      145.50      7.64 o 
  -6   8  15        0.00        1.96      6.63 o 
  -5   8  15        2.20        5.34      5.56 o 
  -4   8  15        4.65       15.06      6.33 o 
  -3   8  15      736.71      730.19      9.64 o 
  -2   8  15      261.82      274.06      7.64 o 
  -1   8  15      705.35      691.09      8.22 o 
   0   8  15      764.11      799.46      8.69 o 
   1   8  15        0.15        8.41      6.58 o 
   2   8  15        3.01        1.47      6.82 o 
   3   8  15       11.29       14.01      6.77 o 
   4   8  15        0.48        6.86      7.33 o 
   5   8  15      140.10      133.45     10.53 o 
 -10   9  15        2.00        9.18      7.62 o 
  -9   9  15       47.83       75.22      8.97 o 
  -8   9  15        2.72       14.94      7.84 o 
  -7   9  15       90.42      100.39      9.86 o 
  -6   9  15      304.59      307.88      8.47 o 
  -5   9  15       32.62       42.98      6.44 o 
  -4   9  15      107.68      122.45      6.73 o 
  -3   9  15      381.89      371.25      7.68 o 
  -2   9  15        3.40       13.26      5.56 o 
  -1   9  15       40.81       59.35      5.95 o 
   0   9  15       77.90       78.31      6.32 o 
   1   9  15       44.77       46.82      7.46 o 
   2   9  15       25.85       22.44      7.01 o 
   3   9  15        6.03       12.89      7.08 o 
   4   9  15        7.54       13.02      8.67 o 
  -8  10  15       16.70       33.52      9.26 o 
  -7  10  15      145.60      131.13      9.82 o 
  -6  10  15      170.32      170.94      8.04 o 
  -5  10  15      163.01      185.56      6.82 o 
  -4  10  15       60.83       65.94      6.57 o 
  -3  10  15       13.28       23.54      6.67 o 
  -2  10  15        0.81        6.76      6.16 o 
  -1  10  15        3.43        7.04      5.94 o 
   0  10  15        1.17       11.40      6.25 o 
   1  10  15        3.94        7.16      7.96 o 
   2  10  15        4.36        6.33      7.92 o 
   3  10  15       13.45        8.69      8.35 o 
  -7  11  15       28.36       27.85      8.47 o 
  -6  11  15       50.53       46.42      7.66 o 
  -5  11  15        3.81       11.68      8.07 o 
  -4  11  15        8.04        5.77      6.53 o 
  -3  11  15      117.55      131.94      7.48 o 
  -2  11  15        6.14       13.76      6.65 o 
  -1  11  15       63.61       54.41      6.43 o 
   0  11  15       39.41       36.29      7.14 o 
   1  11  15        1.62        2.10      8.96 o 
 -12   0  16       49.32       78.25     13.07 o 
 -10   0  16      213.15      227.13     20.65 o 
  -8   0  16      253.37      254.66     19.79 o 
  -6   0  16       12.38       22.29      9.30 o 
  -4   0  16      469.74      486.81     12.82 o 
  -2   0  16      165.79      145.45      9.70 o 
   0   0  16      704.48      662.97     10.42 o 
   2   0  16      218.31      201.19     10.34 o 
   4   0  16      142.28      142.35      9.34 o 
   6   0  16       62.83       80.99      9.04 o 
 -13   1  16       88.39      104.70      9.89 o 
 -12   1  16      341.48      348.17     11.68 o 
 -11   1  16       90.22       86.38     13.99 o 
 -10   1  16      140.75      139.38     13.38 o 
  -9   1  16      524.51      511.40     17.03 o 
  -8   1  16     1412.51     1474.27     33.12 o 
  -7   1  16      328.51      309.87     10.86 o 
  -6   1  16       53.96       53.81      8.33 o 
  -5   1  16     2112.03     1996.25     16.14 o 
  -4   1  16        3.12        9.36      5.98 o 
  -3   1  16      233.19      203.23      7.27 o 
  -2   1  16      477.85      483.87      7.85 o 
  -1   1  16      427.74      409.05      7.35 o 
   0   1  16        0.96       14.48      6.03 o 
   1   1  16       55.72       53.13      4.46 o 
   2   1  16       70.78       76.40      4.92 o 
   3   1  16       47.81       37.71      6.57 o 
   4   1  16        1.55        4.02      5.69 o 
   5   1  16       70.28       86.74      6.28 o 
   6   1  16       58.11       59.79      6.86 o 
   7   1  16       39.75       46.86      9.34 o 
 -13   2  16      106.11       99.49     10.28 o 
 -12   2  16       30.54       50.46     13.95 o 
 -11   2  16        0.23       18.89     13.07 o 
 -10   2  16       57.18       60.33      9.26 o 
  -9   2  16     1113.37     1102.01     22.52 o 
  -8   2  16       91.91      116.01     10.17 o 
  -7   2  16        8.52       17.55      8.71 o 
  -6   2  16      159.60      131.76      9.26 o 
  -5   2  16      338.13      343.65     10.73 o 
  -4   2  16      128.11      127.21      6.26 o 
  -3   2  16       62.54       68.87      5.61 o 
  -2   2  16      240.07      234.01      6.51 o 
  -1   2  16       30.52       29.24      5.17 o 
   0   2  16     1705.18     1622.49     11.26 o 
   1   2  16       29.15       23.26      4.98 o 
   2   2  16        0.23        4.13      5.08 o 
   3   2  16        4.89       13.16      5.13 o 
   4   2  16      120.45      117.14      6.58 o 
   5   2  16        3.20       10.68      5.89 o 
   6   2  16       18.96       23.90      6.96 o 
   7   2  16       11.32       16.99      8.82 o 
 -12   3  16      271.55      322.11     11.32 o 
 -11   3  16      309.01      276.83     10.30 o 
 -10   3  16       27.90       39.62      8.16 o 
  -9   3  16       41.88       48.15      8.16 o 
  -8   3  16      146.62      171.42      8.86 o 
  -7   3  16       25.25       27.61      7.33 o 
  -6   3  16       51.94       53.13      7.39 o 
  -5   3  16      899.74      885.48     15.46 o 
  -4   3  16      344.04      357.23      9.19 o 
  -3   3  16      806.78      773.84      9.25 o 
  -2   3  16       25.64       19.59      5.12 o 
  -1   3  16      119.99      119.22      5.95 o 
   0   3  16      104.11      109.30      5.89 o 
   1   3  16      228.30      193.76      6.29 o 
   2   3  16      255.44      221.55      8.29 o 
   3   3  16      672.85      658.91      7.57 o 
   4   3  16      123.12      113.78      5.57 o 
   5   3  16       19.87       21.30      5.78 o 
   6   3  16       41.62       54.58      8.14 o 
 -12   4  16       30.05       38.41      8.18 o 
 -11   4  16       63.28       62.04      8.38 o 
 -10   4  16        0.87        9.03      8.16 o 
  -9   4  16       46.68       46.18      8.16 o 
  -8   4  16       38.02       34.74      7.81 o 
  -7   4  16      357.62      364.50      9.74 o 
  -6   4  16      170.28      173.22      8.44 o 
  -5   4  16      465.14      428.29      9.61 o 
  -4   4  16       11.72       11.86      6.65 o 
  -3   4  16      329.37      353.25      7.74 o 
  -2   4  16        5.52        2.48      6.08 o 
  -1   4  16      359.77      318.15      6.99 o 
   0   4  16      124.23      117.34      6.09 o 
   1   4  16      179.12      182.91      6.56 o 
   2   4  16       27.13       30.74      5.60 o 
   3   4  16       79.22       80.61      5.29 o 
   4   4  16      222.19      233.27      6.25 o 
   5   4  16        0.37        2.37      6.76 o 
   6   4  16        7.93       11.01      8.16 o 
 -12   5  16       39.79       37.02      8.91 o 
 -11   5  16       28.23       31.46      7.91 o 
 -10   5  16        9.18        7.12      7.89 o 
  -9   5  16       60.85       71.82      8.44 o 
  -8   5  16        3.68        8.62      7.69 o 
  -7   5  16       11.57       12.29      7.09 o 
  -6   5  16       14.23       14.46      7.16 o 
  -5   5  16       21.59       23.93      6.03 o 
  -4   5  16        3.89        5.73      5.69 o 
  -3   5  16      151.81      139.48      6.42 o 
  -2   5  16      230.99      237.82      6.68 o 
  -1   5  16      269.89      271.80      6.97 o 
   0   5  16       73.21       71.85      5.96 o 
   1   5  16      373.71      357.00      6.62 o 
   2   5  16      279.42      266.87      6.73 o 
   3   5  16      151.25      137.37      6.30 o 
   4   5  16       49.82       47.25      6.22 o 
   5   5  16        0.01        3.93      7.45 o 
   6   5  16       39.64       32.91      8.51 o 
 -11   6  16        1.66        5.55      8.12 o 
 -10   6  16       22.40       20.05      8.31 o 
  -9   6  16       42.79       47.34      8.31 o 
  -8   6  16        1.70        5.72      6.25 o 
  -7   6  16       86.70       78.78      6.43 o 
  -6   6  16      140.27      133.71      6.44 o 
  -5   6  16      191.57      165.71      6.55 o 
  -4   6  16        0.00        2.36      6.61 o 
  -3   6  16      413.06      415.60      7.82 o 
  -2   6  16      225.50      234.43      6.94 o 
  -1   6  16       63.22       56.31      6.09 o 
   0   6  16       59.13       56.43      5.22 o 
   1   6  16        2.16       15.86      5.06 o 
   2   6  16       82.74      104.60      5.91 o 
   3   6  16       76.52       97.38      6.37 o 
   4   6  16       65.07       68.70      7.14 o 
   5   6  16       15.16       25.91      7.35 o 
 -11   7  16       10.29        5.13      7.79 o 
 -10   7  16       34.09       37.73      7.93 o 
  -9   7  16       20.41       16.94      7.42 o 
  -8   7  16      111.45      113.03      6.46 o 
  -7   7  16       44.19       44.56      5.72 o 
  -6   7  16        3.57        8.97      5.54 o 
  -5   7  16        0.52        2.53      6.11 o 
  -4   7  16      414.42      398.13      7.69 o 
  -3   7  16       68.79       58.98      6.10 o 
  -2   7  16      201.60      181.32      6.65 o 
  -1   7  16        0.21        7.65      7.34 o 
   0   7  16      359.14      364.03      7.40 o 
   1   7  16      106.55      117.73      7.17 o 
   2   7  16       30.63       34.82      7.76 o 
   3   7  16       93.31       97.31      8.42 o 
   4   7  16       39.39       49.45      9.80 o 
   5   7  16       32.99       36.85      8.63 o 
 -10   8  16       41.65       43.22     10.41 o 
  -9   8  16       87.21       70.49     10.86 o 
  -8   8  16      249.31      246.12     11.90 o 
  -7   8  16       77.28       85.38      7.18 o 
  -6   8  16      216.23      204.13      8.27 o 
  -5   8  16        4.96        3.66      6.58 o 
  -4   8  16        5.07        8.93      6.90 o 
  -3   8  16       13.46       18.03      6.52 o 
  -2   8  16        4.54        6.92      7.16 o 
  -1   8  16      536.55      516.51      9.31 o 
   0   8  16      707.69      706.00      9.11 o 
   1   8  16       13.66       17.12      7.38 o 
   2   8  16      104.83      109.62      7.66 o 
   3   8  16       12.42       11.39      6.78 o 
   4   8  16        0.36        8.01      9.37 o 
  -9   9  16        0.30       12.46      8.33 o 
  -8   9  16      124.13      116.81     11.25 o 
  -7   9  16      568.20      540.03     10.93 o 
  -6   9  16      146.83      122.26      7.92 o 
  -5   9  16        1.32        7.46      6.27 o 
  -4   9  16       50.62       60.51      6.77 o 
  -3   9  16        0.01        5.72      6.54 o 
  -2   9  16      106.57       98.51      7.08 o 
  -1   9  16      104.44       97.10      6.17 o 
   0   9  16      132.22      137.77      6.61 o 
   1   9  16       41.59       37.14      7.11 o 
   2   9  16       24.04       35.29      7.61 o 
   3   9  16        8.97       10.28      7.14 o 
  -7  10  16        9.16       32.64      9.16 o 
  -6  10  16        7.45       12.54      7.23 o 
  -5  10  16      119.37      115.37      7.33 o 
  -4  10  16      107.63      117.62      7.37 o 
  -3  10  16       17.59       23.48      6.66 o 
  -2  10  16       53.83       59.34      6.23 o 
  -1  10  16      156.39      153.40      6.78 o 
   0  10  16        1.30       12.75      6.70 o 
   1  10  16       87.72      112.85      8.20 o 
  -5  11  16       13.54       17.67      8.77 o 
  -4  11  16        0.03        3.98      7.38 o 
  -3  11  16        0.11        7.70      6.62 o 
  -2  11  16        5.41       15.18      6.32 o 
  -1  11  16       16.55       18.32      6.34 o 
 -11   0  17        1.86        0.86     16.35 o 
  -9   0  17       90.27       86.89     18.07 o 
  -7   0  17      607.44      677.48     16.29 o 
  -5   0  17      132.02      129.91     10.53 o 
  -3   0  17       17.14        9.55      8.88 o 
  -1   0  17      525.15      469.79     13.34 o 
   1   0  17       76.33       69.09      6.79 o 
   3   0  17       67.90       72.23      9.86 o 
   5   0  17        2.65        6.58      8.54 o 
 -12   1  17      138.15      148.06     15.82 o 
 -11   1  17        0.10       -5.16     18.07 o 
 -10   1  17        0.64        6.45     12.78 o 
  -9   1  17       68.93       94.35     10.91 o 
  -8   1  17     4064.49     4099.82     36.01 o 
  -7   1  17      221.01      245.25     10.73 o 
  -6   1  17       68.61       83.06      7.41 o 
  -5   1  17       35.52       34.43      6.90 o 
  -4   1  17       81.25       72.32      6.68 o 
  -3   1  17       32.58       33.06      6.24 o 
  -2   1  17      268.56      254.36      6.87 o 
  -1   1  17       40.26       37.08      5.40 o 
   0   1  17      302.04      260.57      7.01 o 
   1   1  17        2.03        5.63      5.22 o 
   2   1  17      112.74      121.41      7.09 o 
   3   1  17        6.15        9.35      6.11 o 
   4   1  17       67.74       56.84      6.40 o 
   5   1  17       33.17       23.80      6.08 o 
   6   1  17        9.28       23.23      7.11 o 
 -12   2  17       11.09       25.91     10.91 o 
 -11   2  17        1.13       14.61     12.98 o 
 -10   2  17       21.84       39.57      9.93 o 
  -9   2  17       30.51       45.32      9.93 o 
  -8   2  17       30.82       62.61     10.36 o 
  -7   2  17      157.44      166.30     10.36 o 
  -6   2  17       90.79       79.60      9.44 o 
  -5   2  17       63.74       70.35      7.16 o 
  -4   2  17       63.35       55.81      5.87 o 
  -3   2  17        4.13        6.69      5.35 o 
  -2   2  17       45.55       52.11      5.52 o 
  -1   2  17      460.28      435.33      8.28 o 
   0   2  17       36.94       51.06      6.06 o 
   1   2  17       78.49       75.20      5.46 o 
   2   2  17        5.63        8.27      5.04 o 
   3   2  17      224.27      200.85      7.32 o 
   4   2  17       63.46       82.45      6.28 o 
   5   2  17        6.32        6.16      6.12 o 
   6   2  17       84.51       72.99      7.74 o 
 -12   3  17       11.06       11.73      8.22 o 
 -11   3  17       87.06      100.95      9.00 o 
 -10   3  17       10.30       12.19      7.78 o 
  -9   3  17      346.63      344.03      9.94 o 
  -8   3  17      236.89      273.16     14.40 o 
  -7   3  17       69.25       66.96      7.74 o 
  -6   3  17      337.03      295.14      9.29 o 
  -5   3  17      511.65      487.97     11.92 o 
  -4   3  17      123.86      116.83      6.38 o 
  -3   3  17       57.26       62.31      5.61 o 
  -2   3  17        5.40        2.43      5.55 o 
  -1   3  17      178.17      200.23      6.52 o 
   0   3  17       20.19       26.58      5.55 o 
   1   3  17     1068.12      972.64     13.12 o 
   2   3  17      117.39      123.86      7.30 o 
   3   3  17       36.77       40.51      5.64 o 
   4   3  17       16.73       19.96      6.11 o 
   5   3  17       69.61       87.97      6.82 o 
   6   3  17        2.70        6.34      8.09 o 
 -12   4  17       15.51       20.43      9.12 o 
 -11   4  17       34.87       43.19      8.98 o 
 -10   4  17      332.47      309.84     10.48 o 
  -9   4  17        0.83        3.10      7.81 o 
  -8   4  17       87.47       95.32      8.31 o 
  -7   4  17      233.37      212.93      8.99 o 
  -6   4  17        0.21        5.59      6.92 o 
  -5   4  17      252.34      231.33      9.19 o 
  -4   4  17      313.42      313.18      9.50 o 
  -3   4  17       47.49       45.10      6.04 o 
  -2   4  17       17.87       16.43      5.46 o 
  -1   4  17      157.90      159.09      6.44 o 
   0   4  17      579.45      568.89      8.40 o 
   1   4  17       68.87       76.93      6.92 o 
   2   4  17      431.38      359.99      7.89 o 
   3   4  17        3.30        4.19      5.88 o 
   4   4  17       49.74       58.72      6.04 o 
   5   4  17       55.04       47.60      7.53 o 
 -11   5  17        6.89       11.60      8.32 o 
 -10   5  17       59.41       64.31      8.37 o 
  -9   5  17       26.23       34.76      8.30 o 
  -8   5  17       23.30       26.02      7.72 o 
  -7   5  17        3.54        7.62      7.51 o 
  -6   5  17      107.28      100.54      8.02 o 
  -5   5  17        1.80        6.62      7.07 o 
  -4   5  17        0.68        0.66      7.16 o 
  -3   5  17       60.62       49.30      5.94 o 
  -2   5  17        4.46        4.58      5.65 o 
  -1   5  17      103.36       85.05      6.09 o 
   0   5  17       20.73       19.57      5.90 o 
   1   5  17       55.73       65.82      5.82 o 
   2   5  17      315.24      304.73      8.19 o 
   3   5  17        1.17        3.60      5.64 o 
   4   5  17       65.71       80.40      6.67 o 
   5   5  17        9.55       18.00      7.84 o 
 -11   6  17      107.57      119.50      9.31 o 
 -10   6  17       30.86       48.16      8.83 o 
  -9   6  17       33.58       37.92      8.37 o 
  -8   6  17       97.52      103.67      7.22 o 
  -7   6  17        0.26        4.62      6.55 o 
  -6   6  17      278.16      298.40      7.79 o 
  -5   6  17       78.35       81.83      6.40 o 
  -4   6  17       51.29       40.88      5.70 o 
  -3   6  17        1.92        2.36      5.50 o 
  -2   6  17        5.90        8.58      5.52 o 
  -1   6  17       65.52       50.44      6.19 o 
   0   6  17       12.93       16.66      5.38 o 
   1   6  17       68.72       80.96      5.62 o 
   2   6  17        0.03        7.63      6.05 o 
   3   6  17       58.25       52.27      6.33 o 
   4   6  17       55.88       59.20      7.10 o 
 -10   7  17        2.13        3.93      8.22 o 
  -9   7  17        5.14       12.97      7.69 o 
  -8   7  17       17.63       17.86      6.14 o 
  -7   7  17       16.39       25.93      6.14 o 
  -6   7  17       36.42       41.34      6.15 o 
  -5   7  17       19.99       30.70      6.27 o 
  -4   7  17        1.21        4.68      6.68 o 
  -3   7  17      151.72      161.42      8.01 o 
  -2   7  17        1.58        2.13      6.71 o 
  -1   7  17      133.24      139.66      8.06 o 
   0   7  17      840.47      894.92      9.65 o 
   1   7  17       20.26       50.22      6.95 o 
   2   7  17       14.27       17.41      7.97 o 
   3   7  17       37.59       45.82      8.07 o 
   4   7  17       23.85       30.92      9.64 o 
  -9   8  17       44.96       33.57     11.06 o 
  -8   8  17        8.90        6.98      7.86 o 
  -7   8  17        3.67       13.35      7.21 o 
  -6   8  17       20.98       24.09      7.43 o 
  -5   8  17      112.71       98.32      7.05 o 
  -4   8  17      274.96      275.15      8.91 o 
  -3   8  17       15.13       17.77      6.43 o 
  -2   8  17      108.66      110.69      8.38 o 
  -1   8  17      336.09      372.18      8.54 o 
   0   8  17       45.61       60.24      7.13 o 
   1   8  17       23.12       23.36      8.13 o 
   2   8  17        3.24        3.89      7.92 o 
   3   8  17        5.29        8.46      8.27 o 
  -8   9  17      212.74      225.53     10.77 o 
  -7   9  17      264.11      310.38     12.82 o 
  -6   9  17      122.16      137.19      7.93 o 
  -5   9  17      256.05      253.59      8.10 o 
  -4   9  17      236.11      263.09      8.17 o 
  -3   9  17       13.47       22.16      6.47 o 
  -2   9  17       20.87       29.32      6.65 o 
  -1   9  17       75.83       82.84      6.70 o 
   0   9  17       12.14       15.02      7.49 o 
   1   9  17        0.18        9.78      8.29 o 
   2   9  17       13.17       10.50      8.08 o 
  -6  10  17       29.43       35.41      7.53 o 
  -5  10  17       82.49      110.48      7.49 o 
  -4  10  17       41.70       58.92      7.10 o 
  -3  10  17        1.28        7.41      7.44 o 
  -2  10  17       32.48       50.25      7.88 o 
  -1  10  17      160.37      166.51      7.71 o 
   0  10  17       59.81       78.00      7.55 o 
 -12   0  18        0.08        2.58     18.07 o 
 -10   0  18       84.90      105.82     19.79 o 
  -8   0  18      956.27      994.95     19.60 o 
  -6   0  18       11.23       19.87      9.91 o 
  -4   0  18      353.17      324.79     12.60 o 
  -2   0  18        0.35        8.99      9.07 o 
   0   0  18       52.37       42.76      8.73 o 
   2   0  18      109.65       66.80     10.09 o 
   4   0  18       33.77       46.35      9.43 o 
 -12   1  18        6.75       13.77     13.99 o 
 -11   1  18      437.16      414.34     17.61 o 
 -10   1  18        0.38       11.29      9.62 o 
  -9   1  18        3.22       21.03      9.91 o 
  -8   1  18        0.03       34.24      9.62 o 
  -7   1  18      291.23      328.58      9.91 o 
  -6   1  18      131.61      126.40      8.44 o 
  -5   1  18      234.44      240.22      8.25 o 
  -4   1  18      237.31      210.91      8.02 o 
  -3   1  18      214.98      190.56      6.84 o 
  -2   1  18      198.31      171.94      6.70 o 
  -1   1  18       93.52       93.12      7.12 o 
   0   1  18       40.27       53.59      5.71 o 
   1   1  18        0.33        2.42      6.57 o 
   2   1  18        1.62        7.46      6.68 o 
   3   1  18       25.73       23.04      6.62 o 
   4   1  18       20.18       12.25      6.01 o 
   5   1  18       52.46       66.83      6.84 o 
 -12   2  18       22.82       18.10     10.04 o 
 -11   2  18       27.55       27.73      9.95 o 
 -10   2  18      123.98      125.61     11.09 o 
  -9   2  18      239.81      245.73     11.58 o 
  -8   2  18      950.06      935.92     18.28 o 
  -7   2  18       79.57       82.07     10.09 o 
  -6   2  18       75.88       68.65      9.54 o 
  -5   2  18       10.01        7.33      6.08 o 
  -4   2  18        2.19        4.93      5.84 o 
  -3   2  18        0.85        3.09      5.56 o 
  -2   2  18      159.08      165.75      7.95 o 
  -1   2  18      238.13      239.95      7.35 o 
   0   2  18        6.95       10.29      6.17 o 
   1   2  18        7.24        7.70      6.66 o 
   2   2  18      235.75      195.69      6.91 o 
   3   2  18       33.92       40.81      6.37 o 
   4   2  18       10.49       14.38      6.29 o 
   5   2  18       26.98       38.96      6.71 o 
 -12   3  18       16.64       11.95      8.91 o 
 -11   3  18      379.87      370.69     11.52 o 
 -10   3  18       20.81       28.10      8.24 o 
  -9   3  18      124.67      129.72      8.80 o 
  -8   3  18       31.09       37.11      8.09 o 
  -7   3  18       14.19       16.87      7.33 o 
  -6   3  18      122.58      117.09      8.18 o 
  -5   3  18      551.49      581.38     12.71 o 
  -4   3  18      395.64      365.69      8.17 o 
  -3   3  18       55.40       49.02      7.22 o 
  -2   3  18      252.78      244.55      7.54 o 
  -1   3  18       38.12       43.91      6.25 o 
   0   3  18       79.87       98.50      6.18 o 
   1   3  18       25.66       38.66      5.65 o 
   2   3  18      151.98      154.64      7.03 o 
   3   3  18       15.07       18.15      6.56 o 
   4   3  18       85.73      100.71      7.25 o 
   5   3  18        7.13       25.59      7.16 o 
 -11   4  18      470.79      489.91     12.50 o 
 -10   4  18       27.49       29.97      8.39 o 
  -9   4  18      107.79       96.57      8.66 o 
  -8   4  18      119.19      114.57      8.75 o 
  -7   4  18        6.51       15.99      7.68 o 
  -6   4  18      176.22      177.60      8.86 o 
  -5   4  18        0.14        4.18      7.27 o 
  -4   4  18       14.76        9.82      5.66 o 
  -3   4  18      124.02      113.58      6.90 o 
  -2   4  18        4.66        5.07      6.20 o 
  -1   4  18       14.07       13.11      5.47 o 
   0   4  18        7.13       11.70      5.59 o 
   1   4  18      578.03      545.95      9.67 o 
   2   4  18      442.44      394.55      8.13 o 
   3   4  18      174.13      190.55      6.84 o 
   4   4  18        4.92       13.63      6.37 o 
 -11   5  18      424.68      467.63     12.78 o 
 -10   5  18      299.26      315.68     12.72 o 
  -9   5  18        0.08        9.30      8.18 o 
  -8   5  18       90.17       90.80      8.95 o 
  -7   5  18       23.34       28.85      7.81 o 
  -6   5  18       68.53       82.57      8.45 o 
  -5   5  18       14.42       12.34      6.04 o 
  -4   5  18       27.95       29.79      6.34 o 
  -3   5  18       18.09       22.98      6.17 o 
  -2   5  18        1.80        5.06      6.02 o 
  -1   5  18       84.61       98.40      6.43 o 
   0   5  18        1.04        4.13      7.15 o 
   1   5  18      149.63      163.69      6.53 o 
   2   5  18      173.86      176.64      7.21 o 
   3   5  18        0.31        4.17      7.20 o 
   4   5  18        1.40        5.74      7.84 o 
 -10   6  18        0.17        3.82      8.61 o 
  -9   6  18        8.45       14.16      6.67 o 
  -8   6  18        0.53        2.93      6.99 o 
  -7   6  18       22.18       18.36      6.25 o 
  -6   6  18       37.93       35.32      6.34 o 
  -5   6  18      269.96      260.78      7.91 o 
  -4   6  18       10.02       12.42      6.03 o 
  -3   6  18       33.41       41.81      6.23 o 
  -2   6  18       49.50       43.82      6.18 o 
  -1   6  18        0.13        1.48      6.93 o 
   0   6  18      120.44      131.06      7.07 o 
   1   6  18     1088.07     1103.78     11.46 o 
   2   6  18       20.75       19.18      6.44 o 
   3   6  18       29.11       23.50      7.03 o 
  -9   7  18       20.54       20.65      8.45 o 
  -8   7  18       50.45       40.52      7.23 o 
  -7   7  18      369.46      358.11      9.74 o 
  -6   7  18       55.02       48.02      7.64 o 
  -5   7  18       39.46       42.11      7.88 o 
  -4   7  18       49.18       44.88      7.45 o 
  -3   7  18      200.63      196.77      8.53 o 
  -2   7  18       24.54       11.77      7.00 o 
  -1   7  18       43.68       49.04      7.51 o 
   0   7  18      187.19      220.25      8.81 o 
   1   7  18        3.86       23.89      7.08 o 
   2   7  18       11.13       13.06      8.16 o 
   3   7  18       35.59       41.70      9.50 o 
  -8   8  18      117.89      118.92      9.21 o 
  -7   8  18      230.93      208.18      9.10 o 
  -6   8  18      368.24      385.42     10.22 o 
  -5   8  18        0.50        4.88      7.88 o 
  -4   8  18        5.86        5.96      7.00 o 
  -3   8  18        0.00        9.19      6.77 o 
  -2   8  18      145.87      145.17      7.66 o 
  -1   8  18       41.80       68.13      7.06 o 
   0   8  18      138.31      134.91      8.22 o 
   1   8  18      114.21      112.62      8.59 o 
  -7   9  18        3.27       12.64      7.32 o 
  -6   9  18        0.69        8.64      7.42 o 
  -5   9  18       17.17       30.67      6.94 o 
  -4   9  18       10.73       24.14      6.78 o 
  -3   9  18       48.83       75.03      9.34 o 
  -2   9  18      108.73      107.61      7.16 o 
  -1   9  18      279.24      269.90      8.36 o 
   0   9  18       49.83       52.77      7.87 o 
 -11   0  19        2.96        1.72     17.21 o 
  -9   0  19        8.66        9.22     11.85 o 
  -7   0  19      106.78      111.97     12.37 o 
  -5   0  19        3.41        6.43      9.87 o 
  -3   0  19      294.40      266.32     12.39 o 
  -1   0  19      824.03      764.53     27.10 o 
   1   0  19       10.17       10.07     10.04 o 
   3   0  19      305.40      347.71     13.46 o 
 -11   1  19       77.93       93.02     11.34 o 
 -10   1  19      203.15      197.38     11.62 o 
  -9   1  19       69.55       62.38     10.36 o 
  -8   1  19      323.16      382.66     10.73 o 
  -7   1  19      465.16      450.77     14.39 o 
  -6   1  19       58.83       58.52      8.45 o 
  -5   1  19        1.11       10.15      8.02 o 
  -4   1  19        0.07       -1.33      7.51 o 
  -3   1  19        5.18       12.19      5.97 o 
  -2   1  19       58.08       62.74      7.34 o 
  -1   1  19      274.87      287.45      8.86 o 
   0   1  19       55.62       54.70      5.74 o 
   1   1  19        0.72        3.26      6.75 o 
   2   1  19        7.63        5.35      6.88 o 
   3   1  19        2.88       15.14      6.70 o 
   4   1  19       79.66       98.33      7.11 o 
 -11   2  19      204.04      191.60     11.56 o 
 -10   2  19       75.65       82.20     11.06 o 
  -9   2  19      145.29      140.35     10.91 o 
  -8   2  19        0.05        8.10      9.76 o 
  -7   2  19       42.45       34.74      9.76 o 
  -6   2  19        8.37       16.63      6.34 o 
  -5   2  19       11.19       14.25      5.95 o 
  -4   2  19        0.55        4.43      5.96 o 
  -3   2  19      563.46      579.45     11.22 o 
  -2   2  19        5.66        9.02      6.86 o 
  -1   2  19        9.09        7.79      6.15 o 
   0   2  19       29.89       25.74      6.91 o 
   1   2  19       20.83       21.64      6.97 o 
   2   2  19       25.29       26.91      7.39 o 
   3   2  19       83.09       81.48      7.07 o 
   4   2  19      166.65      152.23      7.37 o 
 -11   3  19      371.30      367.76     13.78 o 
 -10   3  19        0.11        5.49     10.17 o 
  -9   3  19      106.33      123.12      9.42 o 
  -8   3  19        0.43       -0.27      7.33 o 
  -7   3  19       56.13       57.68      8.13 o 
  -6   3  19       14.07       19.20      7.33 o 
  -5   3  19       11.41       11.71      6.04 o 
  -4   3  19       90.08       78.26      8.04 o 
  -3   3  19       78.62      103.29      8.04 o 
  -2   3  19       77.80       67.47      6.70 o 
  -1   3  19       63.28       66.86      6.41 o 
   0   3  19       13.21       15.65      6.34 o 
   1   3  19      101.36      113.52      7.10 o 
   2   3  19       22.85       20.03      6.34 o 
   3   3  19       26.12       31.36      6.81 o 
   4   3  19       28.16       43.81      6.68 o 
 -11   4  19       32.31       41.56      9.42 o 
 -10   4  19       17.69       30.33      9.02 o 
  -9   4  19       23.69       28.97      8.30 o 
  -8   4  19       18.44       15.49      8.10 o 
  -7   4  19       85.09       85.27      8.61 o 
  -6   4  19        0.07        6.91      7.68 o 
  -5   4  19      240.98      253.01      7.68 o 
  -4   4  19        2.20       12.22      6.24 o 
  -3   4  19        7.93       10.32      6.86 o 
  -2   4  19        1.54        2.46      6.33 o 
  -1   4  19      255.28      233.18      7.38 o 
   0   4  19       48.82       59.20      6.34 o 
   1   4  19      514.63      518.35      9.90 o 
   2   4  19      163.02      178.46      7.32 o 
   3   4  19       72.83       74.20      7.22 o 
 -10   5  19        0.00       17.64      9.09 o 
  -9   5  19       18.87       27.64      8.23 o 
  -8   5  19        0.85       10.35      8.20 o 
  -7   5  19        3.66        2.05      8.04 o 
  -6   5  19      271.47      289.99      8.99 o 
  -5   5  19       16.95       28.15      6.65 o 
  -4   5  19       22.68       26.05      6.48 o 
  -3   5  19       87.34       66.39      6.92 o 
  -2   5  19       25.62       22.72      5.98 o 
  -1   5  19        7.28       14.60      5.98 o 
   0   5  19        9.67        9.67      6.04 o 
   1   5  19       12.08       18.27      5.84 o 
   2   5  19       79.23       82.02      7.67 o 
   3   5  19      131.68      126.50      6.74 o 
  -9   6  19      133.28      129.60      8.20 o 
  -8   6  19      324.80      330.39      9.68 o 
  -7   6  19      170.91      191.59      7.87 o 
  -6   6  19      339.98      348.88      8.77 o 
  -5   6  19        2.73        5.58      6.53 o 
  -4   6  19      179.15      176.08      7.73 o 
  -3   6  19        0.86        4.67      6.08 o 
  -2   6  19      102.13       98.63      6.93 o 
  -1   6  19       39.56       37.76      6.45 o 
   0   6  19      448.57      426.33      9.11 o 
   1   6  19       20.13       40.93      6.88 o 
   2   6  19        2.15        3.76      7.16 o 
  -8   7  19      184.23      176.03      8.84 o 
  -7   7  19        0.81        9.39      7.59 o 
  -6   7  19      128.22      118.79      8.32 o 
  -5   7  19       57.20       66.88      8.05 o 
  -4   7  19       31.16       29.47      8.13 o 
  -3   7  19        1.67        7.45      7.74 o 
  -2   7  19        0.66       -0.15      9.21 o 
  -1   7  19        0.54        6.72      7.15 o 
   0   7  19        3.20       26.48      7.62 o 
   1   7  19        1.00        6.25      8.75 o 
  -7   8  19       61.40       59.78      8.27 o 
  -6   8  19      175.03      166.36      9.19 o 
  -5   8  19        7.00        7.78      8.58 o 
  -4   8  19       30.80       25.00      7.60 o 
  -3   8  19       77.90       80.38      7.14 o 
  -2   8  19       93.98      116.39      8.25 o 
  -1   8  19      167.40      189.40      9.02 o 
   0   8  19       46.05       48.09      7.74 o 
  -4   9  19       10.60       15.67      6.80 o 
  -3   9  19        0.07        8.54      6.89 o 
 -10   0  20      149.62      142.33     13.01 o 
  -8   0  20      277.14      251.03     13.83 o 
  -6   0  20        0.34        7.63     11.14 o 
  -4   0  20      622.99      619.20     24.52 o 
  -2   0  20       97.11       65.71     10.66 o 
   0   0  20       27.08       18.49      7.20 o 
   2   0  20       72.86       97.81     11.12 o 
 -11   1  20        0.28       11.24     10.75 o 
 -10   1  20       11.45       22.69      9.95 o 
  -9   1  20      151.19      145.20      9.32 o 
  -8   1  20      461.00      460.49     11.92 o 
  -7   1  20       11.19       17.60      8.24 o 
  -6   1  20       21.54       18.51      8.69 o 
  -5   1  20      134.04      133.20      8.32 o 
  -4   1  20        0.52        5.55      6.37 o 
  -3   1  20      268.16      267.03      9.09 o 
  -2   1  20       91.64      101.25      7.57 o 
  -1   1  20        3.51       19.98      5.86 o 
   0   1  20       45.84       61.93      6.16 o 
   1   1  20       96.61       96.42      7.70 o 
   2   1  20        0.41        6.77      7.00 o 
   3   1  20        0.00        6.59      6.79 o 
 -10   2  20       14.88       10.80     10.71 o 
  -9   2  20      364.08      349.06     13.17 o 
  -8   2  20      184.20      172.79     11.58 o 
  -7   2  20       57.22       57.94      7.58 o 
  -6   2  20        8.63       13.85      6.60 o 
  -5   2  20      117.37      101.57      6.99 o 
  -4   2  20       26.67       22.75      7.70 o 
  -3   2  20       49.63       47.35      8.03 o 
  -2   2  20      232.95      236.11      7.90 o 
  -1   2  20       16.86       29.01      7.09 o 
   0   2  20       30.61       24.72      7.32 o 
   1   2  20        0.34        5.20      7.73 o 
   2   2  20        0.43        6.02      8.00 o 
   3   2  20      111.47      125.72      7.55 o 
 -10   3  20        1.79        6.96      8.52 o 
  -9   3  20       62.85       70.81      9.34 o 
  -8   3  20       28.34       29.96      8.06 o 
  -7   3  20        5.10        9.85      8.01 o 
  -6   3  20       37.39       30.95      6.57 o 
  -5   3  20       34.22       34.93      6.61 o 
  -4   3  20      211.23      211.97      9.55 o 
  -3   3  20        1.92        9.48      6.49 o 
  -2   3  20      114.26       98.36      7.13 o 
  -1   3  20        1.40        3.14      6.37 o 
   0   3  20       17.05       17.83      7.38 o 
   1   3  20      534.25      493.94     13.11 o 
   2   3  20       48.61       60.12      7.35 o 
   3   3  20        1.78        6.06      7.01 o 
 -10   4  20       62.04       86.62      9.29 o 
  -9   4  20      147.78      147.87      9.64 o 
  -8   4  20       27.64       25.23      8.25 o 
  -7   4  20        4.35       11.55      7.72 o 
  -6   4  20      120.38      117.92      8.78 o 
  -5   4  20      287.96      274.44     10.25 o 
  -4   4  20        0.80        3.34      6.99 o 
  -3   4  20      110.67      128.81      7.36 o 
  -2   4  20        5.79        4.44      6.30 o 
  -1   4  20       85.50       74.24      6.97 o 
   0   4  20      127.62      134.01      7.00 o 
   1   4  20        1.02       13.39      6.51 o 
   2   4  20       24.46       28.46      7.91 o 
  -9   5  20        1.70        6.85      8.64 o 
  -8   5  20       17.97       26.33      9.22 o 
  -7   5  20        3.95        9.52      8.39 o 
  -6   5  20        1.83        7.06      6.71 o 
  -5   5  20       64.01       68.93      6.92 o 
  -4   5  20      184.18      186.81      7.82 o 
  -3   5  20      421.70      446.82      9.48 o 
  -2   5  20        4.15        0.41      6.81 o 
  -1   5  20        6.27        6.12      6.44 o 
   0   5  20      160.28      166.87      7.53 o 
   1   5  20      112.59      149.96      6.91 o 
  -8   6  20       34.49       43.62      7.06 o 
  -7   6  20       23.44       26.30      7.01 o 
  -6   6  20       12.69       19.15      6.91 o 
  -5   6  20       14.67       16.51      6.52 o 
  -4   6  20       18.77       17.08      6.37 o 
  -3   6  20       13.59       23.23      6.85 o 
  -2   6  20        0.71        1.38      6.12 o 
  -1   6  20        2.59        2.41      6.37 o 
   0   6  20        3.57       18.24      6.79 o 
   1   6  20      122.85      109.18      9.35 o 
  -7   7  20       44.93       50.26      7.97 o 
  -6   7  20        0.83        4.26      8.16 o 
  -5   7  20       24.14       35.16      7.75 o 
  -4   7  20        9.71       11.80      8.28 o 
  -3   7  20        2.27        4.38      6.85 o 
  -2   7  20        3.24        4.94      8.22 o 
  -1   7  20       32.45       44.24      8.13 o 
  -4   8  20        0.00        2.90      8.26 o 
  -3   8  20        9.89       12.95      6.75 o 
  -9   0  21        0.03       11.18     13.77 o 
  -7   0  21     1832.78     1880.42     26.58 o 
  -5   0  21       42.29       47.18     11.14 o 
  -3   0  21        3.50       15.70     10.66 o 
  -1   0  21       14.83       12.55      9.87 o 
   1   0  21       34.93       42.85     10.71 o 
 -10   1  21        9.32        4.49      8.61 o 
  -9   1  21       13.66       29.93      8.67 o 
  -8   1  21      125.89      143.12      9.78 o 
  -7   1  21      104.19      104.48      9.24 o 
  -6   1  21      133.90      142.74      8.75 o 
  -5   1  21        2.38        5.83      6.68 o 
  -4   1  21        8.07       12.69      7.65 o 
  -3   1  21        3.70       13.62      7.60 o 
  -2   1  21      361.69      344.86     12.03 o 
  -1   1  21       60.39       64.16      6.54 o 
   0   1  21       47.16       60.82      8.83 o 
   1   1  21       23.63       33.40      7.53 o 
   2   1  21       14.53       18.88      7.27 o 
  -9   2  21       10.13       16.01      7.73 o 
  -8   2  21      186.10      178.67      8.75 o 
  -7   2  21      111.22      105.97      7.72 o 
  -6   2  21        0.20        2.29      6.46 o 
  -5   2  21       78.70       85.94      8.50 o 
  -4   2  21       45.95       53.90      8.39 o 
  -3   2  21        0.00        3.70      7.67 o 
  -2   2  21       31.69       34.32      6.74 o 
  -1   2  21       11.99       13.26      7.35 o 
   0   2  21       37.48       45.88      7.95 o 
   1   2  21       50.90       44.34      7.63 o 
  -9   3  21       20.50       30.61      8.87 o 
  -8   3  21        1.10        9.69      7.91 o 
  -7   3  21        0.03        1.03      7.84 o 
  -6   3  21       15.96       18.58      6.61 o 
  -5   3  21       96.87       82.42      8.82 o 
  -4   3  21       84.67       82.41      8.92 o 
  -3   3  21      254.98      275.62      8.50 o 
  -2   3  21       20.11       20.13      6.67 o 
  -1   3  21        2.38       -1.88      8.52 o 
   0   3  21      236.84      233.78      9.55 o 
   1   3  21       22.86       26.44      8.21 o 
  -9   4  21       85.54       78.58      9.48 o 
  -8   4  21       56.11       61.85      8.81 o 
  -7   4  21       70.27       84.48      9.07 o 
  -6   4  21       24.53       18.99      8.02 o 
  -5   4  21       75.24       97.45      8.24 o 
  -4   4  21        0.48        9.68      6.77 o 
  -3   4  21        9.35       12.62      6.63 o 
  -2   4  21        0.08        1.11      7.02 o 
  -1   4  21        0.03        2.25      6.71 o 
   0   4  21       20.16       19.03      7.84 o 
   1   4  21       80.63       47.82      7.81 o 
  -8   5  21       62.08       77.34     11.40 o 
  -7   5  21       40.02       50.91      7.82 o 
  -6   5  21       15.25       16.41      6.91 o 
  -5   5  21       20.06       35.35      7.44 o 
  -4   5  21      103.77       96.64      7.70 o 
  -3   5  21       39.28       44.14      6.97 o 
  -2   5  21       47.82       48.24      7.06 o 
  -1   5  21       58.86       67.44      7.46 o 
   0   5  21       16.81       19.59      6.73 o 
  -7   6  21       34.26       39.09      7.04 o 
  -6   6  21       75.18       86.64      7.46 o 
  -5   6  21       10.97       12.91      7.30 o 
  -4   6  21       28.19       20.74      7.46 o 
  -3   6  21       73.55       67.54      7.19 o 
  -2   6  21        2.71        2.13      8.93 o 
  -1   6  21        0.00       11.10      7.63 o 
  -8   0  22      644.61      666.17     36.99 o 
  -6   0  22       65.74       61.07     12.12 o 
  -4   0  22       15.63       28.39     18.93 o 
  -2   0  22       58.62       82.27     11.13 o 
   0   0  22       16.29       29.15     10.91 o 
  -8   1  22      341.87      327.35     11.18 o 
  -7   1  22      149.08      143.71      9.48 o 
  -6   1  22       43.45       61.11      7.44 o 
  -5   1  22        0.95        1.94      9.27 o 
  -4   1  22        8.16        8.21      7.91 o 
  -3   1  22      185.06      192.94     10.74 o 
  -2   1  22      199.23      194.12      8.87 o 
  -1   1  22        4.99        9.91      7.55 o 
   0   1  22       57.56       57.95      7.57 o 
  -8   2  22        0.47        7.91      6.86 o 
  -7   2  22       22.26       23.59      7.43 o 
  -6   2  22        5.06        7.79      9.71 o 
  -5   2  22       84.85      114.24      9.37 o 
  -4   2  22       83.77       88.04      8.90 o 
  -3   2  22       10.21       15.18      7.70 o 
  -2   2  22       20.64       23.28      7.72 o 
  -1   2  22        1.05        4.99      7.57 o 
   0   2  22        7.30       15.19      9.94 o 
  -8   3  22       22.30       29.93      7.74 o 
  -7   3  22       10.97       13.43      7.41 o 
  -6   3  22       17.50       24.30      8.29 o 
  -5   3  22      159.43      166.47     12.42 o 
  -4   3  22        7.78       12.36      7.79 o 
  -3   3  22        9.30        8.11      6.90 o 
  -2   3  22      142.32      147.53      8.88 o 
  -1   3  22        5.64       13.11      7.92 o 
  -7   4  22       33.37       44.23      9.34 o 
  -6   4  22       88.14      101.11      9.12 o 
  -5   4  22      307.03      320.31      9.57 o 
  -4   4  22       19.66       27.79      7.22 o 
  -3   4  22        5.38       12.16      6.88 o 
  -2   4  22       59.33       66.94      7.37 o 
  -5   5  22        8.21       16.66      7.56 o 
  -4   5  22       35.85       42.68      7.62 o 
  -3   5  22       13.25       13.15      7.26 o 
  -5   0  23        5.57        7.74     19.79 o 
  -3   0  23       41.20       49.74     10.95 o 
  -6   1  23       16.17       24.86      8.99 o 
  -5   1  23       72.29       84.39      9.19 o 
  -4   1  23       56.98       69.85     10.72 o 
  -3   1  23       18.14       21.39     10.25 o 
  -2   1  23        3.98       14.95      6.58 o 
  -6   2  23        2.18       12.13      9.26 o 
  -5   2  23        2.42       21.34      8.67 o 
  -4   2  23        0.63       -0.03      7.93 o 
  -3   2  23       44.27       48.12      8.11 o 
                                                 
